# Supplementary material for: Community-based health insurance dropout and its determinants among women in Sidama National Regional State, Southern Ethiopia, 2024: A multilevel analysis
Source: PLoS One. 2025 Aug 18;20(8):e0329382. doi: 10.1371/journal.pone.0329382 (PMC12360522; doi:10.1371/journal.pone.0329382)
Supplement: S4 File — (CSV) [file pone.0329382.s004.csv]

community_poverty	community_literacy	community_distance	community_autonomy	kebel_code	age	religion	other_religion	ethnicity	other_ethinicty	marital_status	residence	living_with	Husband	Family_Member	Alone	Relatives	Peers_friends	Others	living_with_others	final_decision_maker	house_head	family_size	education	employment	occupation	occ_others	CBHI_membership	member_not	lack_knowledge	lack_money	Bad_image	Inconveniences	lack_trust	Afford_cost	Other_reason_notMM	other_member_not	Interest_2join_cbhi_scheme	Cetrainity_2join_scheme	membership_duration	contribute_regular	membership_dropout	dropout_reason	dropout_reason_Affordability	dropout_reason_lackMeds	dropout_reason_lackLab	dropout_reason_awareness	dropout_reason_badPerception	dropout_reason_HCP_Behviour	dropout_reason_serviceQuality
1	1	1	1	12	28	3		1		2	2	1 2	1	1	0	0	0	0		1	1	4	1	1	2		1	0	0	0	0	0	0				0	0	1	1	0
1	1	1	0	9	31	3		1		2	2	1 2	1	1	0	0	0	0		1	1	4	3	2	8	Baatto loosire galinoho	0	3 5	0	0	1	0	1	0	0		3	0	0	0	1
2	1	0	1	7	57	3		1		2	1	1 2	1	1	0	0	0	0		1	1	5	1	2	6		1	0	0	0	0	0	0				0	0	3	1	0
2	1	1	0	5	28	1		2		2	1	2 1	1	1	0	0	0	0		1	1	4	3	2	2		0	1	1	0	0	0	0	0	0		1	1	0	0	0
2	1	1	0	2	65	3		1		2	1	1 2	1	1	0	0	0	0		3	1	4	2	2	3		1	0	0	0	0	0	0				0	0	6	1	0
2	1	1	0	1	30	3		1		2	1	1 2	1	1	0	0	0	0		3	1	5	2	2	3		0	1	1	0	0	0	0	0	0		1	2	0	0	0
2	1	1	1	2	27	3		1		2	1	2 1 4	1	1	0	1	0	0		3	1	5	3	2	3		0	7	0	0	0	0	0	0	1	Henday hee'neella hoongoomo,	1	1	0	0	0
2	1	1	1	1	30	3		1		2	1	1	1	0	0	0	0	0		3	1	7	2	1	3		0	1	1	0	0	0	0	0	0		1	2	0	0	0
2	1	1	0	1	28	3		1		2	1	1 2	1	1	0	0	0	0		1	1	5	2	2	3		0	1	1	0	0	0	0	0	0		1	1	0	0	0
2	1	1	0	12	29	3		1		2	2	1 2	1	1	0	0	0	0		1	1	5	2	1	2		1	0	0	0	0	0	0				0	0	6	2	0
2	1	0	1	7	58	3		1		2	1	1 2	1	1	0	0	0	0		1	1	5	2	1	4		1	0	0	0	0	0	0				0	0	3	2	0
2	1	1	1	4	35	3		1		2	1	1	1	0	0	0	0	0		1	2	6	2	2	3		1	0	0	0	0	0	0				0	0	6	2	0
2	1	1	1	2	67	1		6		2	1	2 1	1	1	0	0	0	0		3	1	3	3	1	3		1	0	0	0	0	0	0				0	0	3	2	0
2	1	0	1	7	65	3		1		2	1	1 2	1	1	0	0	0	0		1	1	5	2	2	4		1	0	0	0	0	0	0				0	0	2	3	0	1	1	0	0	0	0	0	0
2	1	0	1	8	71	3		1		2	2	1	1	0	0	0	0	0		1	1	5	2	1	3		1	0	0	0	0	0	0				0	0	1	2	0	1	1	0	0	0	0	0	0
2	1	1	1	3	40	3		1		2	1	2	0	1	0	0	0	0		3	2	4	1	2	3		1	0	0	0	0	0	0				0	0	3	1	0
2	1	1	1	2	56	3		1		5	1	2	0	1	0	0	0	0		2	2	4	1	1	3		1	0	0	0	0	0	0				0	0	2	2	0
2	1	0	1	8	75	3		1		2	2	2 1	1	1	0	0	0	0		3	1	5	1	1	3		1	0	0	0	0	0	0				0	0	2	1	0
2	1	1	0	12	45	3		1		2	2	1 2	1	1	0	0	0	0		1	1	3	1	1	2		0	1 5	1	0	0	0	1	0	0		1	2	0	0	1
2	1	1	1	9	45	5		1		2	2	1 2	1	1	0	0	0	0		3	1	7	2	1	5		1	0	0	0	0	0	0				0	0	3	1	0
2	1	1	1	2	72	3		1		2	1	2 4	0	1	0	1	0	0		3	1	3	2	1	3		1	0	0	0	0	0	0				0	0	4	2	0	1	1	0	0	0	0	0	0
2	1	1	0	2	35	3		1		2	1	2 1	1	1	0	0	0	0		3	1	5	2	1	4		1	0	0	0	0	0	0				0	0	6	2	0	4 1 5 8	1	0	0	1	1	0	0
2	1	1	1	4	38	3		1		2	1	1	1	0	0	0	0	0		1	1	6	1	2	3		1	0	0	0	0	0	0				0	0	3	2	0
2	1	1	0	4	74	3		1		2	1	1	1	0	0	0	0	0		1	1	6	1	2	3		1	0	0	0	0	0	0				0	0	3	1	0
2	1	1	1	4	77	3		1		2	1	1	1	0	0	0	0	0		1	1	6	1	2	3		1	0	0	0	0	0	0				0	0	3	1	0
2	1	1	1	5	36	3		1		2	1	2	0	1	0	0	0	0		1	1	7	1	2	2		1	0	0	0	0	0	0				0	0	2	2	0	1	1	0	0	0	0	0	0
2	1	1	0	2	34	6		1		2	1	2 1	1	1	0	0	0	0		3	1	4	2	1	4		0	3 5	0	0	1	0	1	0	0		1	1	0	0	0
2	1	1	0	5	52	1		1		2	1	2	0	1	0	0	0	0		2	2	4	2	2	2		0	2	0	1	0	0	0	0	0		1	1	0	0	0
2	1	1	1	2	42	3		1		2	1	2 1	1	1	0	0	0	0		2	2	5	3	1	3		0	2	0	1	0	0	0	0	0		3	0	0	0	0
1	1	1	0	12	23	3		1		2	2	1 2	1	1	0	0	0	0		1	1	3	2	1	2		0	1 5	1	0	0	0	1	0	0		1	2	0	0	0
1	1	1	1	1	30	4		1		2	1	1 2	1	1	0	0	0	0		1	1	3	3	2	3		0	4	0	0	0	1	0	0	0		1	1	0	0	0
1	1	1	1	1	20	3		1		2	1	1 2	1	1	0	0	0	0		3	1	3	3	2	3		0	1	1	0	0	0	0	0	0		2	0	0	0	0
1	1	1	0	2	23	3		1		2	1	1 2	1	1	0	0	0	0		3	1	4	3	1	3		0	2 4	0	1	0	1	0	0	0		1	1	0	0	0
1	1	1	1	2	35	3		1		5	1	2	0	1	0	0	0	0		2	2	4	1	1	3		0	2 4	0	1	0	1	0	0	0		1	1	0	0	0	1	1	0	0	0	0	0	0
1	1	0	1	7	80	1		2		2	1	3	0	0	1	0	0	0		2	2	4	1	2	6		1	0	0	0	0	0	0				0	0	2	2	0	1	1	0	0	0	0	0	0
2	1	1	1	1	30	3		1		2	1	1	1	0	0	0	0	0		1	1	5	3	2	3		0	6	0	0	0	0	0	1	0		3	0	0	0	0
2	1	0	1	7	20	2		1		2	1	2	0	1	0	0	0	0		2	1	3	2	2	3		1	0	0	0	0	0	0				0	0	1	3	0
2	1	1	0	9	62	3		1		2	2	1 2	1	1	0	0	0	0		3	1	5	1	2	4		0	2 1	1	1	0	0	0	0	0		3	0	0	0	0
2	1	1	0	9	43	3		1		2	2	1 2	1	1	0	0	0	0		3	1	5	1	2	8	Barru looso loosireemo	0	4 2 1	1	1	0	1	0	0	0		3	0	0	0	0
2	1	1	0	9	34	3		1		2	2	1 2	1	1	0	0	0	0		3	1	6	1	2	4		0	2 4	0	1	0	1	0	0	0		3	0	0	0	0
2	1	1	0	2	40	4		5		2	1	1 2	1	1	0	0	0	0		3	2	6	1	1	4		1	0	0	0	0	0	0				0	0	2	1	0
2	1	1	0	9	32	3		1		2	2	1 2 4	1	1	0	1	0	0		3	1	5	4	1	1		0	3 4 5	0	0	1	1	1	0	0		3	0	0	0	0
2	1	1	0	9	45	3		1		2	2	1 2	1	1	0	0	0	0		3	1	6	2	2	4		0	3 4 5	0	0	1	1	1	0	0		3	0	0	0	0
2	1	1	1	2	27	3		1		2	1	2 1	1	1	0	0	0	0		3	1	3	2	2	4		0	5	0	0	0	0	1	0	0		3	0	0	0	0
2	1	0	1	8	34	3		1		2	2	1 2	1	1	0	0	0	0		3	1	4	2	1	3		1	0	0	0	0	0	0				0	0	2	1	0
2	1	1	0	9	38	2		1		2	2	1 2	1	1	0	0	0	0		3	1	6	4	2	2		1	0	0	0	0	0	0				0	0	4	1	0
2	1	0	0	7	40	3		1		2	1	1 2	1	1	0	0	0	0		1	1	3	3	1	4		1	0	0	0	0	0	0				0	0	4	2	0	2	0	1	0	0	0	0	0
2	1	1	0	9	50	2		1		2	1	2 1	1	1	0	0	0	0		1	1	7	2	1	4		1	0	0	0	0	0	0				0	0	3	1	0	2	0	1	0	0	0	0	0
2	1	0	1	8	69	3		1		2	2	2 1	1	1	0	0	0	0		3	1	4	1	1	3		1	0	0	0	0	0	0				0	0	3	1	0
2	1	1	0	5	25	3		1		2	1	2 1	1	1	0	0	0	0		3	1	4	2	2	3		0	2 4	0	1	0	1	0	0	0		1	1	0	0	0
2	1	1	0	2	42	3		1		2	1	2 1	1	1	0	0	0	0		3	1	5	2	2	8	Barru looso	0	2 4	0	1	0	1	0	0	0		3	0	0	0	0
2	1	1	1	1	40	1		4		2	1	1 2	1	1	0	0	0	0		3	1	7	2	2	3		0	1	1	0	0	0	0	0	0		3	0	0	0	0
1	1	1	1	2	25	3		1		2	1	1 2	1	1	0	0	0	0		3	1	4	3	1	3		0	1	1	0	0	0	0	0	0		3	0	0	0	0
1	1	0	1	8	28	3		1		2	2	2	0	1	0	0	0	0		3	1	4	2	1	3		0	1	1	0	0	0	0	0	0		1	2	0	0	0
1	1	1	1	11	35	3		1		2	2	2 1	1	1	0	0	0	0		3	1	7	1	1	3		1	0	0	0	0	0	0				0	0	3	1	0
1	1	1	0	9	56	3		1		2	2	1 2	1	1	0	0	0	0		3	1	5	1	2	4		1	0	0	0	0	0	0				0	0	3	3	0	2 9 5 6 8 7	0	1	0	0	1	1	1
1	1	1	0	9	60	3		1		2	2	2 3	0	1	1	0	0	0		2	2	6	1	2	3		1	0	0	0	0	0	0				0	0	1	3	0	1	1	0	0	0	0	0	0
1	1	1	0	5	28	3		1		2	1	1 2	1	1	0	0	0	0		1	1	3	2	2	2		0	4 3	0	0	1	1	0	0	0		1	2	0	0	1
2	1	1	1	2	40	1		2		5	1	2	0	1	0	0	0	0		2	2	3	3	1	4		1	0	0	0	0	0	0				0	0	6	2	0
2	1	0	1	8	66	3		1		2	2	2 1	1	1	0	0	0	0		3	1	7	2	1	3		1	0	0	0	0	0	0				0	0	3	2	0
1	1	1	1	1	71	3		1		2	1	2	0	1	0	0	0	0		3	1	5	3	2	3		1	0	0	0	0	0	0				0	0	2	1	0
1	1	1	0	2	35	3		1		2	1	1 2	1	1	0	0	0	0		3	1	6	3	1	3		1	0	0	0	0	0	0				0	0	5	1	0
1	1	1	0	12	22	3		1		2	2	1 2	1	1	0	0	0	0		1	1	3	3	1	2		0	1 5	1	0	0	0	1	0	0		1	1	0	0	0
1	1	1	0	12	23	3		1		2	2	1 2	1	1	0	0	0	0		1	1	3	2	1	2		0	1 5	1	0	0	0	1	0	0		1	2	0	0	0
1	1	1	0	12	22	3		1		2	2	2 1	1	1	0	0	0	0		1	1	3	3	1	4		0	2 1 5	1	1	0	0	1	0	0		1	2	0	0	0
1	1	1	1	2	32	4		5		2	1	2 5	0	1	0	0	1	0		2	2	4	3	1	4		0	3 5	0	0	1	0	1	0	0		1	1	0	0	0
1	1	1	1	12	28	3		1		2	2	1 2	1	1	0	0	0	0		1	1	4	2	1	2		1	0	0	0	0	0	0				0	0	1	2	0
1	1	1	1	3	67	3		1		2	1	2	0	1	0	0	0	0		1	2	6	4	2	3		1	0	0	0	0	0	0				0	0	5	1	0
1	1	1	1	12	30	3		1		2	2	1 2	1	1	0	0	0	0		1	1	6	2	1	4		1	0	0	0	0	0	0				0	0	6	2	0
2	1	1	0	5	34	3		1		2	1	1 2	1	1	0	0	0	0		1	1	7	2	2	2		0	2	0	1	0	0	0	0	0		1	1	0	0	0	1	1	0	0	0	0	0	0
2	1	1	1	9	34	3		1		2	2	2 1	1	1	0	0	0	0		3	1	6	1	2	3		0	5 4 3	0	0	1	1	1	0	0		3	0	0	0	0
2	1	1	0	9	41	3		1		2	2	1 2	1	1	0	0	0	0		3	1	6	1	2	3		0	3 4	0	0	1	1	0	0	0		3	0	0	0	0
2	1	1	1	2	65	1		6	Oromo	5	1	3	0	0	1	0	0	0		2	2	1	1	2	8	Dinose loosu	0	7	0	0	0	0	0	0	1	Ooso kaa'litannose daafira	3	0	0	0	0
2	1	1	0	9	33	3		1		2	2	1	1	0	0	0	0	0		3	1	5	2	2	4		1	0	0	0	0	0	0				0	0	2	1	0	7 6 5 4 2 9 8	0	1	0	1	1	1	1
1	1	1	0	9	43	3		1		2	2	1 2	1	1	0	0	0	0		3	1	5	1	2	4		0	3 4 5	0	0	1	1	1	0	0		3	0	0	0	0
1	1	0	1	8	46	3		1		2	2	2	0	1	0	0	0	0		3	1	5	1	1	3		0	2	0	1	0	0	0	0	0		1	2	0	0	0
1	1	1	0	9	36	3		1		2	2	1 2	1	1	0	0	0	0		3	1	4	2	2	4		1	0	0	0	0	0	0				0	0	4	3	0	2 3 4 7 8	0	1	1	1	0	0	1
1	1	1	1	9	34	3		1		2	2	1 2 4	1	1	0	1	0	0		3	1	5	2	2	4		1	0	0	0	0	0	0				0	0	1	2	0	2 5 4 6 7 8 9	0	1	0	1	1	1	1
2	2	1	0	4	41	3		1		2	2	1	1	0	0	0	0	0		1	1	6	1	2	3		0	4 2	0	1	0	1	0	0	0		1	1	0	0	0
2	1	1	1	13	40	3		1		2	2	1 2	1	1	0	0	0	0		1	1	7	1	1	3		0	2	0	1	0	0	0	0	0		1	1	0	0	0
2	1	1	0	12	24	3		1		2	2	1 2	1	1	0	0	0	0		1	1	4	2	1	2		0	1 5	1	0	0	0	1	0	0		1	2	0	0	1
2	1	1	1	13	38	3		1		2	2	1 2	1	1	0	0	0	0		1	1	4	2	1	3		0	2	0	1	0	0	0	0	0		1	1	0	0	0
1	1	1	1	13	40	3		1		2	2	2 1	1	1	0	0	0	0		1	1	6	1	1	3		0	2	0	1	0	0	0	0	0		1	1	0	0	0
1	1	1	0	12	23	3		1		2	2	1 2	1	1	0	0	0	0		1	1	4	1	2	2		0	1 5	1	0	0	0	1	0	0		1	2	0	0	0
1	1	1	1	1	45	3		1		2	1	2 1	1	1	0	0	0	0		1	1	5	1	2	3		1	0	0	0	0	0	0				0	0	2	1	0
1	1	1	1	13	40	3		1		2	2	2 1	1	1	0	0	0	0		1	1	4	2	1	3		0	2	0	1	0	0	0	0	0		1	1	0	0	1
1	1	1	1	13	28	3		1		2	2	1 2	1	1	0	0	0	0		1	1	4	2	1	3		0	2	0	1	0	0	0	0	0		1	1	0	0	1
1	1	1	0	12	22	3		1		2	2	1 2	1	1	0	0	0	0		1	1	4	2	1	2		0	2 5	0	1	0	0	1	0	0		1	2	0	0	1
1	1	1	0	12	27	3		1		2	2	1 2	1	1	0	0	0	0		1	1	4	2	1	2		0	1 5	1	0	0	0	1	0	0		1	2	0	0	1
2	1	1	1	11	19	1		2		1	2	6	0	0	0	0	0	1	Kakote	1	1	4	3	1	3		0	2 1	1	1	0	0	0	0	0		1	2	0	0	1
2	1	0	0	7	20	3		1		2	1	2 1	1	1	0	0	0	0		1	1	3	2	2	4		0	4	0	0	0	1	0	0	0		2	0	0	0	1
1	1	0	0	6	28	3		1		2	2	1	1	0	0	0	0	0		1	1	5	1	1	3		0	1	1	0	0	0	0	0	0		1	1	0	0	0
1	1	0	0	6	50	3		1		2	2	1 2	1	1	0	0	0	0		1	1	6	1	1	3		0	1	1	0	0	0	0	0	0		2	0	0	0	0
1	1	0	0	6	40	3		1		2	2	1 2	1	1	0	0	0	0		1	1	7	1	1	3		0	1	1	0	0	0	0	0	0		1	1	0	0	0
1	1	0	0	6	40	3		1		2	2	1 2	1	1	0	0	0	0		1	1	7	1	1	3		0	2	0	1	0	0	0	0	0		3	0	0	0	0
1	1	0	0	6	42	3		1		2	2	1 2	1	1	0	0	0	0		1	1	7	1	1	3		0	2	0	1	0	0	0	0	0		2	0	0	0	0
1	1	0	0	6	45	3		1		2	2	2 1	1	1	0	0	0	0		1	1	7	1	1	3		0	1	1	0	0	0	0	0	0		3	0	0	0	0
1	1	0	0	7	30	3		1		2	1	1 2	1	1	0	0	0	0		1	1	7	1	2	4		0	1	1	0	0	0	0	0	0		3	0	0	0	0
1	1	0	0	7	18	3		1		2	1	1 2	1	1	0	0	0	0		1	1	4	1	2	4		0	1	1	0	0	0	0	0	0		3	0	0	0	0
1	1	1	1	13	22	3		1		2	2	2 1	1	1	0	0	0	0		1	1	3	1	1	3		0	2	0	1	0	0	0	0	0		1	1	0	0	0
1	1	0	0	6	35	3		1		2	2	2	0	1	0	0	0	0		2	2	4	1	1	3		0	1	1	0	0	0	0	0	0		2	0	0	0	0
1	1	1	1	11	28	3		1		2	2	2 1	1	1	0	0	0	0		3	1	4	1	1	3		0	2 3	0	1	1	0	0	0	0		3	0	0	0	0
1	1	0	0	6	25	3		1		2	2	1 2	1	1	0	0	0	0		1	1	4	4	1	1		0	2	0	1	0	0	0	0	0		1	1	0	0	1
2	1	1	0	14	25	3		1		2	2	1	1	0	0	0	0	0		1	1	3	2	1	3		0	2	0	1	0	0	0	0	0		2	0	0	0	1
2	1	0	0	6	26	3		1		2	2	1 2	1	1	0	0	0	0		1	1	4	2	1	3		0	1	1	0	0	0	0	0	0		1	2	0	0	0
2	1	0	0	6	28	3		1		2	2	1 2	1	1	0	0	0	0		1	1	4	2	1	3		0	1 2	1	1	0	0	0	0	0		1	2	0	0	0
2	1	0	0	6	26	3		1		2	2	1 2	1	1	0	0	0	0		1	1	4	2	1	4		0	2 1	1	1	0	0	0	0	0		3	0	0	0	0
1	1	1	0	14	40	3		1		2	2	1	1	0	0	0	0	0		1	1	5	1	1	3		0	2	0	1	0	0	0	0	0		2	0	0	0	0
1	1	1	0	14	26	3		1		2	2	1	1	0	0	0	0	0		1	1	5	1	1	3		0	1	1	0	0	0	0	0	0		2	0	0	0	0
1	2	1	0	14	25	3		1		2	2	1	1	0	0	0	0	0		3	1	3	1	1	3		0	2	0	1	0	0	0	0	0		2	0	0	0	0
1	2	1	0	14	35	3		1		2	2	1	1	0	0	0	0	0		2	2	4	1	1	3		0	2 4	0	1	0	1	0	0	0		2	0	0	0	0
1	2	1	0	10	55	3		1		2	2	2 1	1	1	0	0	0	0		3	1	4	1	1	3		0	1	1	0	0	0	0	0	0		2	0	0	0	0
2	2	1	1	11	56	3		1		2	2	2 1	1	1	0	0	0	0		3	1	7	2	1	3		1	0	0	0	0	0	0				0	0	3	1	0
2	2	1	1	13	35	3		1		2	2	1 2	1	1	0	0	0	0		1	1	6	2	1	3		1	0	0	0	0	0	0				0	0	4	1	0
2	2	1	0	2	45	1		2		2	1	1 2	1	1	0	0	0	0		3	1	4	2	2	3		1	0	0	0	0	0	0				0	0	6	2	0
2	2	1	1	13	30	3		1		2	2	1 2	1	1	0	0	0	0		3	1	4	2	1	3		1	0	0	0	0	0	0				0	0	3	1	0
2	2	1	1	11	25	3		1		2	2	2 1	1	1	0	0	0	0		3	1	5	1	1	3		0	1 2	1	1	0	0	0	0	0		1	1	0	0	0
2	2	1	1	11	30	3		1		2	2	2 1	1	1	0	0	0	0		3	1	5	1	1	3		0	2 1	1	1	0	0	0	0	0		1	1	0	0	0
2	2	1	0	11	38	3		1		2	2	2 1	1	1	0	0	0	0		3	1	6	1	1	3		0	2 1	1	1	0	0	0	0	0		1	1	0	0	0
2	2	1	1	13	55	3		1		2	2	1 4	1	0	0	1	0	0		3	1	3	1	1	3		0	2	0	1	0	0	0	0	0		1	1	0	0	0
2	2	1	1	13	35	3		1		2	2	2	0	1	0	0	0	0		3	1	5	1	1	2		1	0	0	0	0	0	0				0	0	6	1	0
2	2	1	1	13	30	3		1		2	2	1 2	1	1	0	0	0	0		1	1	5	2	1	4		0	1 5	1	0	0	0	1	0	0		2	0	0	0	0
2	2	1	1	4	38	3		1		2	1	1	1	0	0	0	0	0		1	1	7	1	2	3		1	0	0	0	0	0	0				0	0	6	1	0
2	2	1	1	11	68	3		1		2	2	2 1	1	1	0	0	0	0		3	1	4	1	1	3		1	0	0	0	0	0	0				0	0	2	1	0
2	2	1	1	13	30	3		1		2	2	2 1	1	1	0	0	0	0		3	1	5	2	1	3		0	2	0	1	0	0	0	0	0		1	1	0	0	0
2	1	1	0	11	30	3		1		2	2	2 1	1	1	0	0	0	0		3	1	5	2	1	3		0	2	0	1	0	0	0	0	0		1	1	0	0	0
2	2	1	1	11	22	3		1		2	2	2 1	1	1	0	0	0	0		3	1	5	2	1	3		0	1	1	0	0	0	0	0	0		1	1	0	0	0
2	2	0	1	8	68	3		1		2	2	2 1	1	1	0	0	0	0		3	1	6	2	1	3		1	0	0	0	0	0	0				0	0	2	1	0
2	2	1	1	3	35	3		1		2	1	2	0	1	0	0	0	0		3	1	7	2	2	3		1	0	0	0	0	0	0				0	0	3	2	0
2	2	0	1	8	65	3		1		2	2	1	1	0	0	0	0	0		1	1	7	2	1	3		1	0	0	0	0	0	0				0	0	4	1	0
2	2	1	1	11	22	3		1		2	2	2 1	1	1	0	0	0	0		3	1	4	1	1	3		0	2 1	1	1	0	0	0	0	0		1	2	0	0	0
2	2	1	1	11	36	3		1		2	2	2 1	1	1	0	0	0	0		3	1	5	1	1	3		0	4 2	0	1	0	1	0	0	0		1	1	0	0	0
2	2	1	1	11	35	3		1		2	2	2 1	1	1	0	0	0	0		3	1	6	1	1	3		0	1 3	1	0	1	0	0	0	0		3	0	0	0	0
2	2	1	1	11	32	3		1		2	2	1 2	1	1	0	0	0	0		3	1	4	1	1	3		1	0	0	0	0	0	0				0	0	3	1	0
2	2	0	0	7	20	3		1		2	1	1 2	1	1	0	0	0	0		1	1	4	1	2	4		0	1	1	0	0	0	0	0	0		1	1	0	0	1
2	2	1	1	13	46	3		1		2	2	2	0	1	0	0	0	0		1	1	6	1	1	3		1	0	0	0	0	0	0				0	0	6	1	0
2	2	1	1	4	40	3		1		2	1	1	1	0	0	0	0	0		1	1	6	1	2	3		1	0	0	0	0	0	0				0	0	6	2	0
1	2	1	0	12	26	3		1		2	2	1 2	1	1	0	0	0	0		1	1	3	2	1	2		0	1 5	1	0	0	0	1	0	0		1	2	0	0	0
1	2	1	0	12	22	3		1		2	2	1 2	1	1	0	0	0	0		1	1	3	2	1	2		0	1 2 6	1	1	0	0	0	1	0		2	0	0	0	0
1	2	1	1	13	35	3		1		2	2	1 2	1	1	0	0	0	0		1	1	4	2	1	3		1	0	0	0	0	0	0				0	0	3	1	0
2	2	0	0	7	20	3		1		2	1	1 2	1	1	0	0	0	0		1	1	5	2	1	3		0	2	0	1	0	0	0	0	0		1	2	0	0	0
2	2	1	1	11	19	2		1		1	2	6 5	0	0	0	0	1	1	Kakoote	1	1	6	3	1	6		0	5 2	0	1	0	0	1	0	0		2	0	0	0	0	7 6	0	0	0	0	0	1	1
2	2	1	0	11	35	3		1		2	2	2 1	1	1	0	0	0	0		3	1	4	1	1	3		0	1 2	1	1	0	0	0	0	0		3	0	0	0	0
2	2	1	0	11	26	3		1		2	2	2 1	1	1	0	0	0	0		3	1	4	1	1	3		0	2 1	1	1	0	0	0	0	0		1	2	0	0	0
2	2	1	1	11	29	3		1		2	2	2 1	1	1	0	0	0	0		3	1	5	1	1	3		0	1 2	1	1	0	0	0	0	0		1	2	0	0	0
2	2	1	1	11	32	3		1		2	2	2 1	1	1	0	0	0	0		3	1	5	1	1	3		0	2 3	0	1	1	0	0	0	0		1	2	0	0	0
2	2	1	0	11	37	3		1		2	2	2 1	1	1	0	0	0	0		3	1	5	1	1	3		0	2 1	1	1	0	0	0	0	0		1	2	0	0	0
2	2	1	0	11	30	3		1		2	2	2 1	1	1	0	0	0	0		3	1	6	1	1	3		0	1 6	1	0	0	0	0	1	0		1	2	0	0	0
2	2	1	0	11	27	3		1		2	2	2 1	1	1	0	0	0	0		3	1	6	1	1	3		0	1 2	1	1	0	0	0	0	0		1	2	0	0	0
2	2	1	1	11	30	3		1		2	2	1 2	1	1	0	0	0	0		3	1	6	1	1	3		0	2 3	0	1	1	0	0	0	0		3	0	0	0	0
2	2	1	1	3	40	3		1		2	1	2	0	1	0	0	0	0		3	1	6	1	2	3		0	2	0	1	0	0	0	0	0		1	2	0	0	0
2	2	1	1	11	36	3		1		2	2	1 2	1	1	0	0	0	0		3	1	6	1	1	3		0	2 5	0	1	0	0	1	0	0		3	0	0	0	0
2	2	1	1	11	40	3		1		4	2	2	0	1	0	0	0	0		2	2	6	1	1	3		0	1 2	1	1	0	0	0	0	0		1	1	0	0	0
2	2	1	0	11	35	2		1		2	2	1 2	1	1	0	0	0	0		3	1	6	1	1	3		0	2 3	0	1	1	0	0	0	0		2	0	0	0	0
2	2	1	0	3	40	3		1		2	1	2	0	1	0	0	0	0		3	1	7	1	2	3		0	2	0	1	0	0	0	0	0		2	0	0	0	0
2	2	1	1	11	18	3		1		2	2	2 1	1	1	0	0	0	0		3	1	7	1	1	3		0	2 1	1	1	0	0	0	0	0		3	0	0	0	0
2	2	1	1	3	32	3		1		2	1	3	0	0	1	0	0	0		2	2	7	1	2	3		0	2	0	1	0	0	0	0	0		1	1	0	0	0
2	2	0	0	6	34	3		1		2	2	1 2	1	1	0	0	0	0		3	1	7	1	1	3		0	4 2	0	1	0	1	0	0	0		1	1	0	0	0
2	2	1	1	3	35	3		1		2	1	2	0	1	0	0	0	0		3	1	7	1	2	3		0	2	0	1	0	0	0	0	0		2	0	0	0	0
2	2	1	1	11	50	3		1		5	2	3	0	0	1	0	0	0		2	2	1	1	1	3		0	2 3	0	1	1	0	0	0	0		3	0	0	0	0
2	2	1	0	11	35	3		1		5	2	2	0	1	0	0	0	0		2	2	4	1	1	3		0	2 3	0	1	1	0	0	0	0		3	0	0	0	0
2	2	1	1	11	48	3		1		5	2	2	0	1	0	0	0	0		2	2	4	1	1	3		0	2 4	0	1	0	1	0	0	0		3	0	0	0	0
2	2	1	1	11	27	3		1		2	2	1	1	0	0	0	0	0		3	1	2	1	1	3		0	2 1	1	1	0	0	0	0	0		1	2	0	0	0
2	2	1	0	11	40	3		1		2	2	2 1	1	1	0	0	0	0		3	1	4	1	1	3		0	1	1	0	0	0	0	0	0		3	0	0	0	0
2	2	1	0	11	36	3		1		5	2	2	0	1	0	0	0	0		3	1	4	1	1	3		0	2 1	1	1	0	0	0	0	0		1	1	0	0	0
2	2	0	0	6	32	3		1		2	2	2	0	1	0	0	0	0		2	2	4	1	1	3		0	2	0	1	0	0	0	0	0		3	0	0	0	0
2	2	1	0	11	28	3		1		2	2	2 1	1	1	0	0	0	0		3	1	3	1	1	3		0	2 1	1	1	0	0	0	0	0		1	2	0	0	0
2	2	1	0	11	45	3		1		2	2	2 1	1	1	0	0	0	0		3	1	3	1	1	3		0	2 3	0	1	1	0	0	0	0		1	2	0	0	0
2	2	0	0	6	28	3		1		2	2	1 2	1	1	0	0	0	0		1	1	6	2	1	3		0	2	0	1	0	0	0	0	0		3	0	0	0	0
2	2	1	0	11	28	3		1		2	2	1 2	1	1	0	0	0	0		3	1	5	2	1	3		0	1 2	1	1	0	0	0	0	0		1	2	0	0	0
2	2	1	0	11	28	3		1		2	2	2 1	1	1	0	0	0	0		3	1	5	2	1	3		0	5 3	0	0	1	0	1	0	0		3	0	0	0	0
2	2	1	1	11	25	3		1		2	2	1 2	1	1	0	0	0	0		3	1	6	2	1	3		0	3	0	0	1	0	0	0	0		1	1	0	0	0
2	2	1	1	11	28	3		1		2	2	1 2	1	1	0	0	0	0		3	1	6	4	1	3		0	3 5	0	0	1	0	1	0	0		1	2	0	0	0
2	2	1	0	11	40	2		1		2	2	1 2	1	1	0	0	0	0		3	1	7	2	1	3		0	4 3	0	0	1	1	0	0	0		1	1	0	0	0
2	2	1	1	11	27	3		1		2	2	2 1	1	1	0	0	0	0		3	1	4	3	1	3		0	2	0	1	0	0	0	0	0		1	2	0	0	0
2	2	1	1	3	26	3		1		2	1	1 2	1	1	0	0	0	0		3	1	3	2	2	3		0	2	0	1	0	0	0	0	0		2	0	0	0	0
2	2	1	1	11	72	3		1		1	2	2 1	1	1	0	0	0	0		3	1	4	3	1	3		1	0	0	0	0	0	0				0	0	2	1	0
2	2	0	0	7	30	3		1		2	1	1 2	1	1	0	0	0	0		1	1	5	2	2	4		0	1	1	0	0	0	0	0	0		2	0	0	0	0
2	2	1	0	11	25	3		1		2	2	1 2	1	1	0	0	0	0		3	1	3	2	1	3		0	2	0	1	0	0	0	0	0		1	1	0	0	0
2	2	1	1	11	50	3		1		2	2	2 1	1	1	0	0	0	0		3	1	6	1	1	1		0	2 4	0	1	0	1	0	0	0		1	2	0	0	0
2	2	1	1	11	35	3		1		2	2	2 1	1	1	0	0	0	0		3	1	7	1	1	3		0	1 2	1	1	0	0	0	0	0		1	2	0	0	0
2	2	1	0	11	45	3		1		5	2	3	0	0	1	0	0	0		2	2	4	1	1	3		0	1 2	1	1	0	0	0	0	0		3	0	0	0	0
2	2	1	1	11	45	3		1		2	2	2 1	1	1	0	0	0	0		3	1	4	1	1	3		0	3 2	0	1	1	0	0	0	0		3	0	0	0	0	7 8	0	0	0	0	0	0	1
2	2	1	1	3	53	3		1		2	1	2	0	1	0	0	0	0		2	2	6	1	2	3		0	2	0	1	0	0	0	0	0		1	1	0	0	0	1	1	0	0	0	0	0	0
2	2	1	1	3	48	3		1		2	1	2	0	1	0	0	0	0		1	1	5	1	2	3		0	5 2	0	1	0	0	1	0	0		1	1	0	0	0	1	1	0	0	0	0	0	0
2	2	1	1	13	35	3		1		2	2	2 1	1	1	0	0	0	0		1	1	6	1	1	3		0	3	0	0	1	0	0	0	0		2	0	0	0	0	2	0	1	0	0	0	0	0
2	2	1	0	11	26	3		1		2	2	1 2	1	1	0	0	0	0		3	1	4	2	1	3		0	3 6	0	0	1	0	0	1	0		1	1	0	0	0
1	2	0	0	6	30	3		1		2	2	1 2	1	1	0	0	0	0		1	1	6	2	1	3		0	2	0	1	0	0	0	0	0		3	0	0	0	0
1	2	1	1	11	30	3		1		2	2	2 1	1	1	0	0	0	0		3	1	4	2	1	3		0	2 1	1	1	0	0	0	0	0		1	2	0	0	0
1	2	1	0	11	27	3		1		2	2	2 1	1	1	0	0	0	0		3	1	4	3	1	3		0	1 3	1	0	1	0	0	0	0		3	0	0	0	0
1	2	1	1	11	28	3		1		2	2	2 1	1	1	0	0	0	0		3	1	4	3	1	3		0	6	0	0	0	0	0	1	0		1	2	0	0	0
1	2	1	0	2	58	3		1		5	1	2	0	1	0	0	0	0		2	2	4	1	2	3		1	0	0	0	0	0	0				0	0	2	2	0
2	2	1	1	5	56	3		1		1	1	2	0	1	0	0	0	0		1	1	7	3	2	2		1	0	0	0	0	0	0				0	0	4	1	0
2	2	0	1	8	78	3		1		2	2	2 1	1	1	0	0	0	0		1	1	7	2	1	3		1	0	0	0	0	0	0				0	0	4	2	0
1	2	1	1	2	50	1		1		5	1	2	0	1	0	0	0	0		3	2	5	3	1	4		1	0	0	0	0	0	0				0	0	6	1	0
1	2	1	1	2	35	3		1		2	1	2 1	1	1	0	0	0	0		3	1	6	2	2	3		1	0	0	0	0	0	0				0	0	6	1	0
2	2	1	1	3	33	3		1		2	1	2	0	1	0	0	0	0		1	1	5	3	2	3		0	7	0	0	0	0	0	0	1	Motimate losahura	2	0	0	0	0
2	2	1	0	12	25	3		1		2	2	1 2	1	1	0	0	0	0		1	1	6	2	1	2		0	2 5	0	1	0	0	1	0	0		2	0	0	0	0
2	2	1	0	11	38	3		1		2	2	2 1	1	1	0	0	0	0		3	1	4	1	1	3		0	3 5	0	0	1	0	1	0	0		3	0	0	0	0
2	2	1	0	3	34	3		1		2	1	2	0	1	0	0	0	0		3	1	5	1	2	3		0	2	0	1	0	0	0	0	0		1	1	0	0	0
2	2	1	0	3	37	3		1		2	1	2	0	1	0	0	0	0		3	1	6	1	2	3		0	2	0	1	0	0	0	0	0		1	2	0	0	0
2	2	1	0	11	32	3		1		2	2	1 2	1	1	0	0	0	0		3	1	7	1	1	3		0	3 2	0	1	1	0	0	0	0		1	1	0	0	0
1	2	1	0	14	40	3		1		2	2	1	1	0	0	0	0	0		1	1	3	1	1	3		0	2	0	1	0	0	0	0	0		2	0	0	0	1
1	2	0	0	7	20	3		1		2	1	1 2	1	1	0	0	0	0		1	1	4	1	1	4		0	1	1	0	0	0	0	0	0		1	2	0	0	1
1	2	0	0	7	20	3		1		2	1	1	1	0	0	0	0	0		1	1	3	3	2	3		0	1	1	0	0	0	0	0	0		1	2	0	0	1
2	2	1	0	1	42	3		1		2	1	1	1	0	0	0	0	0		1	1	3	1	2	3		1	0	0	0	0	0	0				0	0	6	2	0
2	2	0	0	7	55	3		1		2	1	1 2	1	1	0	0	0	0		1	1	5	1	2	4		1	0	0	0	0	0	0				0	0	6	1	0
2	2	1	1	12	38	3		1		2	2	1 2	1	1	0	0	0	0		1	1	5	1	1	2		1	0	0	0	0	0	0				0	0	6	2	0
1	2	1	0	12	35	3		1		2	2	1 2	1	1	0	0	0	0		1	1	3	1	1	2		0	1 5	1	0	0	0	1	0	0		1	1	0	0	0
1	2	1	0	12	23	3		1		2	2	1 2	1	1	0	0	0	0		1	1	4	2	1	4		0	1 5	1	0	0	0	1	0	0		1	2	0	0	1
1	2	1	1	1	23	3		1		2	1	1 2	1	1	0	0	0	0		1	1	4	4	1	1		0	4	0	0	0	1	0	0	0		1	1	0	0	1
2	1	1	0	5	68	3		1		2	2	2	0	1	0	0	0	0		1	1	6	1	2	2		0	2 1	1	1	0	0	0	0	0		1	1	0	0	0
2	1	1	0	5	42	3		1		2	2	2 1	1	1	0	0	0	0		1	1	7	1	2	2		0	2	0	1	0	0	0	0	0		1	1	0	0	0
2	1	0	1	8	56	2		1		2	2	2	0	1	0	0	0	0		1	1	3	1	1	3		1	0	0	0	0	0	0				0	0	2	1	0
2	1	1	1	1	40	4		5		2	1	1 2	1	1	0	0	0	0		1	1	3	2	2	3		0	1	1	0	0	0	0	0	0		1	1	0	0	1
2	1	1	0	12	25	3		1		2	2	1 2	1	1	0	0	0	0		1	1	4	2	1	2		0	1 2	1	1	0	0	0	0	0		1	2	0	0	1
2	1	1	0	5	26	3		1		2	1	2 1	1	1	0	0	0	0		1	1	4	2	2	2		0	1	1	0	0	0	0	0	0		1	1	0	0	0
1	1	1	1	1	24	3		1		2	1	1	1	0	0	0	0	0		1	1	3	1	2	3		0	4	0	0	0	1	0	0	0		3	0	0	0	0
1	1	1	0	12	20	3		1		2	2	1 2	1	1	0	0	0	0		1	1	4	3	1	2		0	5 1	1	0	0	0	1	0	0		1	1	0	0	1
1	1	0	1	8	27	3		1		2	2	1	1	0	0	0	0	0		1	1	4	2	1	3		0	2	0	1	0	0	0	0	0		1	2	0	0	1
1	1	1	0	5	29	3		1		2	1	1 2	1	1	0	0	0	0		1	1	3	2	2	2		0	1	1	0	0	0	0	0	0		1	2	0	0	1
1	1	1	1	1	30	3		1		2	1	2	0	1	0	0	0	0		1	1	4	3	2	3		0	4	0	0	0	1	0	0	0		3	0	0	0	1
1	1	1	1	1	21	3		1		2	1	1	1	0	0	0	0	0		1	1	4	3	2	3		0	1	1	0	0	0	0	0	0		3	0	0	0	1
1	1	1	0	5	19	3		1		2	1	1	1	0	0	0	0	0		1	1	4	2	1	2		0	1	1	0	0	0	0	0	0		1	1	0	0	1
2	1	0	1	7	66	3		1		2	1	2 1	1	1	0	0	0	0		1	1	4	1	2	4		1	0	0	0	0	0	0				0	0	5	1	0
1	1	1	1	9	39	3		1		4	2	2 3	0	1	1	0	0	0		2	2	4	1	2	4		0	2	0	1	0	0	0	0	0		3	0	0	0	0
1	1	1	0	9	32	3		1		2	2	2 1	1	1	0	0	0	0		3	1	4	1	2	3		0	2	0	1	0	0	0	0	0		3	0	0	0	0
2	1	0	1	8	65	3		1		2	2	1	1	0	0	0	0	0		1	1	4	1	1	3		1	0	0	0	0	0	0				0	0	4	1	0
2	1	1	0	4	33	3		1		2	2	1	1	0	0	0	0	0		1	1	5	1	2	3		1	0	0	0	0	0	0				0	0	2	2	0
2	1	1	1	4	63	3		1		2	1	1	1	0	0	0	0	0		1	2	5	1	2	3		1	0	0	0	0	0	0				0	0	6	2	0
2	1	1	0	2	32	3		1		2	1	2 1 4	1	1	0	1	0	0		3	1	7	2	1	3		1	0	0	0	0	0	0				0	0	6	2	0
2	1	0	1	8	45	3		1		2	2	1	1	0	0	0	0	0		3	1	7	2	1	3		1	0	0	0	0	0	0				0	0	4	1	0
2	1	1	0	1	30	3		4		2	1	1	1	0	0	0	0	0		1	1	5	3	2	3		0	4	0	0	0	1	0	0	0		1	2	0	0	0
2	1	1	0	12	23	3		1		2	2	1 2	1	1	0	0	0	0		1	1	5	2	1	2		0	1 5	1	0	0	0	1	0	0		2	0	0	0	0
2	1	1	0	12	30	3		1		2	2	1 2	1	1	0	0	0	0		1	1	6	2	1	4		0	1 5	1	0	0	0	1	0	0		1	2	0	0	0
2	1	1	1	1	28	4		1		2	1	1	1	0	0	0	0	0		1	1	6	3	2	3		0	1	1	0	0	0	0	0	0		3	0	0	0	0
2	1	0	1	7	25	2		1		2	1	1 2	1	1	0	0	0	0		1	1	6	3	1	3		1	0	0	0	0	0	0				0	0	6	1	0
2	1	1	1	1	35	1		2		2	1	1	1	0	0	0	0	0		1	1	6	3	2	3		1	0	0	0	0	0	0				0	0	3	1	0
2	1	1	1	5	45	1		2		2	1	1 2	1	1	0	0	0	0		1	1	7	3	1	2		1	0	0	0	0	0	0				0	0	5	2	0
2	1	1	1	12	22	3		1		2	2	1 2	1	1	0	0	0	0		1	1	3	3	1	4		1	0	0	0	0	0	0				0	0	1	2	0
2	1	1	1	3	54	3		1		2	1	2	0	1	0	0	0	0		3	2	4	3	2	3		1	0	0	0	0	0	0				0	0	1	1	0
2	1	1	1	2	55	1		2		5	1	2	0	1	0	0	0	0		2	2	4	2	2	3		1	0	0	0	0	0	0				0	0	6	2	0
2	1	1	1	2	48	1		2		5	1	2	0	1	0	0	0	0		2	2	4	2	2	4		1	0	0	0	0	0	0				0	0	5	2	0
2	1	1	1	1	35	1		1		2	1	1 2	1	1	0	0	0	0		1	1	5	2	2	3		1	0	0	0	0	0	0				0	0	3	2	0	2	0	1	0	0	0	0	0
2	1	1	0	12	25	3		1		2	2	1 2	1	1	0	0	0	0		1	1	5	2	1	4		0	2 5 1	1	1	0	0	1	0	0		1	2	0	0	0
2	1	1	0	5	48	3		1		2	1	2 1	1	1	0	0	0	0		1	1	6	1	2	2		0	4	0	0	0	1	0	0	0		1	1	0	0	0	1	1	0	0	0	0	0	0
2	1	1	0	2	40	3		1		2	1	1 2	1	1	0	0	0	0		3	1	5	2	1	4		0	2 4	0	1	0	1	0	0	0		1	1	0	0	0
2	1	1	1	2	28	1		2		2	1	1 2	1	1	0	0	0	0		3	1	5	3	1	4		0	5	0	0	0	0	1	0	0		1	2	0	0	0
2	1	1	1	1	35	1		2		2	1	1 2	1	1	0	0	0	0		3	1	5	2	2	3		0	1 6	1	0	0	0	0	1	0		3	0	0	0	0
2	1	1	1	1	28	3		1		2	1	1 2	1	1	0	0	0	0		3	1	5	2	2	3		0	4	0	0	0	1	0	0	0		1	2	0	0	0
2	1	1	1	1	32	3		1		2	1	2 1	1	1	0	0	0	0		3	1	6	2	2	3		0	1 4	1	0	0	1	0	0	0		1	2	0	0	0
2	1	1	1	2	33	1		1		2	1	1	1	0	0	0	0	0		3	1	4	3	1	3		0	1 2 4	1	1	0	1	0	0	0		2	0	0	0	0
2	1	1	1	2	30	3		1		2	1	1 2	1	1	0	0	0	0		3	1	3	3	1	1		0	7	0	0	0	0	0	0	1	Mootimmate loosasincho ikkoma daafira hooleenae	3	0	0	0	0
2	1	1	1	2	38	3		1		2	1	2 1	1	1	0	0	0	0		3	2	4	2	2	3		1	0	0	0	0	0	0				0	0	6	2	0
2	1	1	1	1	30	3		1		2	1	1 2	1	1	0	0	0	0		3	1	6	2	2	3		1	0	0	0	0	0	0				0	0	1	1	0
2	1	1	1	3	45	3		1		2	1	2	0	1	0	0	0	0		3	2	7	4	1	1		1	0	0	0	0	0	0				0	0	4	1	0
2	1	1	1	2	62	3		1		2	1	2 1	1	1	0	0	0	0		3	2	7	3	2	3		1	0	0	0	0	0	0				0	0	6	2	0
2	1	1	0	12	35	3		1		2	2	2 1	1	1	0	0	0	0		1	1	5	2	1	4		0	1 5	1	0	0	0	1	0	0		2	0	0	0	0
2	1	1	0	5	28	3		1		2	1	2 1	1	1	0	0	0	0		1	1	5	2	2	2		0	1	1	0	0	0	0	0	0		1	1	0	0	0
2	1	1	1	4	64	3		1		2	2	1	1	0	0	0	0	0		1	2	4	2	2	5		1	0	0	0	0	0	0				0	0	3	1	0
2	1	1	1	4	40	3		1		2	1	1	1	0	0	0	0	0		1	2	6	2	2	3		1	0	0	0	0	0	0				0	0	6	1	0
2	1	0	1	8	74	3		1		2	2	2 1	1	1	0	0	0	0		3	1	4	1	1	3		1	0	0	0	0	0	0				0	0	2	2	0
2	1	1	1	3	39	3		1		2	1	2	0	1	0	0	0	0		3	2	7	1	2	3		1	0	0	0	0	0	0				0	0	5	1	0
2	1	1	1	3	48	3		1		2	1	2	0	1	0	0	0	0		2	2	7	1	2	3		1	0	0	0	0	0	0				0	0	5	1	0
2	1	1	0	1	60	1		4		2	1	2	0	1	0	0	0	0		2	2	7	2	2	3		1	0	0	0	0	0	0				0	0	6	3	0	1	1	0	0	0	0	0	0
2	1	1	0	12	30	3		1		2	2	1 2	1	1	0	0	0	0		1	1	6	2	1	2		0	1 5	1	0	0	0	1	0	0		2	0	0	0	0
2	1	1	1	1	50	3		1		2	1	1 2	1	1	0	0	0	0		1	1	6	1	2	3		1	0	0	0	0	0	0				0	0	2	1	0
2	1	0	1	6	65	3		1		2	2	1 2	1	1	0	0	0	0		1	1	7	1	1	4		1	0	0	0	0	0	0				0	0	5	1	0
2	1	1	1	2	37	1		1		2	1	1 2 4	1	1	0	1	0	0		3	1	5	3	1	4		0	6 7	0	0	0	0	0	1	1	Gashaani"ya mootimmat loosaasincho ikkino daafira,	3	0	0	0	0
2	1	1	1	1	28	3		1		2	1	1 2	1	1	0	0	0	0		3	1	5	2	2	3		0	4	0	0	0	1	0	0	0		2	0	0	0	0
2	1	1	0	2	30	4		1		2	1	1 2	1	1	0	0	0	0		3	1	6	2	2	3		0	1	1	0	0	0	0	0	0		1	1	0	0	0
2	1	1	0	2	36	3		1		2	1	1 2	1	1	0	0	0	0		3	1	6	2	2	3		0	2 4 3	0	1	1	1	0	0	0		3	0	0	0	0
2	1	1	0	5	45	1		1		2	1	2	0	1	0	0	0	0		2	2	7	2	2	2		0	2	0	1	0	0	0	0	0		1	1	0	0	0
1	1	1	0	12	23	3		1		2	2	1 2	1	1	0	0	0	0		1	1	6	3	1	4		1	0	0	0	0	0	0				0	0	6	2	0
1	1	1	0	2	35	3		1		2	1	2 1	1	1	0	0	0	0		1	1	6	2	1	3		1	0	0	0	0	0	0				0	0	2	1	0
1	1	1	0	2	66	3		1		2	1	1 2	1	1	0	0	0	0		3	1	3	4	1	1		1	0	0	0	0	0	0				0	0	1	1	0
1	1	1	1	1	64	3		1		2	1	1 2	1	1	0	0	0	0		3	1	3	2	2	3		1	0	0	0	0	0	0				0	0	3	1	0
1	1	1	0	2	38	3		1		2	1	1 2	1	1	0	0	0	0		3	1	6	2	1	3		1	0	0	0	0	0	0				0	0	6	2	0	1 9	1	0	0	0	0	0	0
1	1	1	0	12	22	3		1		2	2	2 1	1	1	0	0	0	0		1	1	3	3	1	2		0	1 5	1	0	0	0	1	0	0		1	1	0	0	1
2	1	1	0	9	70	3		1		2	2	1 2	1	1	0	0	0	0		3	1	4	1	2	3		1	0	0	0	0	0	0				0	0	4	1	0
2	1	0	1	7	35	3		1		2	1	2 1	1	1	0	0	0	0		1	1	7	1	1	4		1	0	0	0	0	0	0				0	0	4	1	0
2	1	0	1	7	78	3		1		2	1	2 1	1	1	0	0	0	0		1	1	4	1	1	4		1	0	0	0	0	0	0				0	0	3	1	0	2	0	1	0	0	0	0	0
2	1	1	0	9	33	3		1		2	2	2 1	1	1	0	0	0	0		3	1	5	2	1	4		0	3 1 4	1	0	1	1	0	0	0		2	0	0	0	0
2	1	0	1	8	32	3		1		2	2	2 1	1	1	0	0	0	0		3	1	5	2	1	3		0	2 3 1	1	1	1	0	0	0	0		1	2	0	0	0
2	1	1	0	9	36	3		1		2	2	1 2	1	1	0	0	0	0		3	1	7	2	2	4		0	2	0	1	0	0	0	0	0		1	1	0	0	0
2	1	1	1	2	20	3		1		2	1	1 2	1	1	0	0	0	0		3	1	3	3	1	3		0	4 2	0	1	0	1	0	0	0		1	1	0	0	0
1	1	0	1	8	26	3		1		2	2	2	0	1	0	0	0	0		3	1	3	2	1	3		0	1	1	0	0	0	0	0	0		1	2	0	0	0
1	1	1	1	2	29	4		5		2	1	1 2	1	1	0	0	0	0		3	1	4	2	1	8	Barru looso	0	2 4 3	0	1	1	1	0	0	0		3	0	0	0	0
1	1	1	1	2	27	3		1		2	1	1 2	1	1	0	0	0	0		3	1	4	2	1	3		0	2 3 5	0	1	1	0	1	0	0		3	0	0	0	0
1	1	1	1	2	26	3		1		2	1	1 2	1	1	0	0	0	0		3	1	4	3	1	3		0	1	1	0	0	0	0	0	0		1	1	0	0	0
1	1	1	0	9	46	2		1		2	2	1 2	1	1	0	0	0	0		3	1	6	1	2	3		1	0	0	0	0	0	0				0	0	4	1	0	2 3 4 5 7 6 8	0	1	1	1	1	1	1
1	1	1	1	5	75	1		2		2	1	2	0	1	0	0	0	0		2	2	2	2	2	2		1	0	0	0	0	0	0				0	0	3	2	0	1	1	0	0	0	0	0	0
1	1	1	0	9	34	3		1		2	2	1 2	1	1	0	0	0	0		3	1	5	3	2	3		1	0	0	0	0	0	0				0	0	4	1	0	2 3 5 4 6 7 8	0	1	1	1	1	1	1
1	1	1	1	9	50	3		1		2	2	1 2 6	1	1	0	0	0	1	Amana anu noyikkita lossanni noomo	3	1	6	3	2	4		1	0	0	0	0	0	0				0	0	5	1	0	2 3 4 6 7 8 9	0	1	1	1	0	1	1
1	1	1	0	12	25	3		1		2	2	1 2	1	1	0	0	0	0		1	1	3	2	1	2		0	1 5	1	0	0	0	1	0	0		1	1	0	0	1
2	1	0	1	8	39	3		1		2	2	2 1	1	1	0	0	0	0		3	1	7	1	1	3		1	0	0	0	0	0	0				0	0	3	2	0	1 5	1	0	0	0	1	0	0
2	1	1	0	4	36	3		1		2	2	1	1	0	0	0	0	0		1	1	4	1	2	3		0	2 4	0	1	0	1	0	0	0		1	1	0	0	0
1	1	0	0	7	30	3		1		2	1	1 2	1	1	0	0	0	0		1	1	7	1	2	4		0	1	1	0	0	0	0	0	0		1	2	0	0	0
1	1	1	0	12	30	3		1		2	2	1 2	1	1	0	0	0	0		1	1	4	2	1	4		0	1 5	1	0	0	0	1	0	0		1	2	0	0	1
2	1	0	0	7	30	3		1		2	1	2 1	1	1	0	0	0	0		1	1	5	1	1	3		0	2 1	1	1	0	0	0	0	0		3	0	0	0	0
2	1	0	0	7	35	4		1		2	1	1 2	1	1	0	0	0	0		1	1	6	1	1	3		0	1	1	0	0	0	0	0	0		3	0	0	0	0
2	1	0	0	6	22	3		1		2	2	1	1	0	0	0	0	0		1	1	3	2	1	3		0	1	1	0	0	0	0	0	0		2	0	0	0	1
2	1	0	0	7	20	3		1		2	1	1 2	1	1	0	0	0	0		1	1	3	2	1	3		0	1	1	0	0	0	0	0	0		1	1	0	0	1
1	1	1	0	3	40	3		1		2	1	2	0	1	0	0	0	0		1	1	5	1	2	3		0	1	1	0	0	0	0	0	0		1	1	0	0	0
1	1	1	0	3	48	3		1		2	1	2	0	1	0	0	0	0		2	2	4	1	2	3		0	2	0	1	0	0	0	0	0		1	2	0	0	0
1	1	1	0	3	30	3		1		2	1	2	0	1	0	0	0	0		3	1	4	1	2	4		0	2	0	1	0	0	0	0	0		1	2	0	0	0
1	1	1	0	11	37	3		1		2	2	2 1	1	1	0	0	0	0		3	1	4	1	1	3		0	1	1	0	0	0	0	0	0		3	0	0	0	0
1	1	0	0	6	27	3		1		2	2	1 2	1	1	0	0	0	0		1	1	4	2	1	3		0	1	1	0	0	0	0	0	0		1	2	0	0	1
1	1	1	1	3	32	3		1		2	1	2	0	1	0	0	0	0		1	1	5	1	2	3		0	2	0	1	0	0	0	0	0		2	0	0	0	0
1	1	0	0	6	27	3		1		2	2	1 2	1	1	0	0	0	0		1	1	5	1	1	3		0	2	0	1	0	0	0	0	0		3	0	0	0	0
1	1	0	0	6	32	3		1		2	2	1 2	1	1	0	0	0	0		1	1	5	1	1	3		0	1 2	1	1	0	0	0	0	0		1	2	0	0	0
1	1	1	1	3	38	3		1		2	1	2	0	1	0	0	0	0		2	2	4	1	2	3		0	2	0	1	0	0	0	0	0		2	0	0	0	0
1	1	0	0	7	40	3		1		5	1	2	0	1	0	0	0	0		2	2	4	1	2	4		0	1	1	0	0	0	0	0	0		1	2	0	0	0
1	1	1	1	3	45	3		1		2	1	2	0	1	0	0	0	0		3	1	4	1	2	3		0	2	0	1	0	0	0	0	0		2	0	0	0	0
1	1	1	1	10	36	3		1		2	2	3 2	0	1	1	0	0	0		2	2	4	1	1	3		0	2	0	1	0	0	0	0	0		1	1	0	0	0
1	1	1	0	10	38	3		1		2	2	2 1	1	1	0	0	0	0		3	1	4	1	1	3		0	2	0	1	0	0	0	0	0		1	1	0	0	0
2	1	1	0	14	35	3		1		2	2	1	1	0	0	0	0	0		1	1	4	1	1	3		0	1	1	0	0	0	0	0	0		1	1	0	0	0
2	1	1	0	10	35	3		1		2	2	2 1	1	1	0	0	0	0		3	1	3	1	1	3		0	5 3	0	0	1	0	1	0	0		1	1	0	0	0
2	1	1	1	10	37	3		1		2	2	2 1	1	1	0	0	0	0		3	1	3	1	1	3		0	6	0	0	0	0	0	1	0		1	1	0	0	0
2	1	1	0	14	30	3		1		2	2	1	1	0	0	0	0	0		1	1	5	1	1	3		1	0	0	0	0	0	0				0	0	2	1	0
2	2	1	1	3	63	3		1		2	1	2	0	1	0	0	0	0		3	2	6	3	2	3		1	0	0	0	0	0	0				0	0	3	1	0
2	2	1	1	3	58	3		1		2	1	2	0	1	0	0	0	0		3	2	7	3	2	3		1	0	0	0	0	0	0				0	0	3	1	0
2	2	0	1	7	50	3		1		2	1	1 2	1	1	0	0	0	0		1	1	7	3	1	1		1	0	0	0	0	0	0				0	0	4	1	0
2	2	1	1	5	50	1		1		2	1	1 2	1	1	0	0	0	0		1	1	7	2	2	2		1	0	0	0	0	0	0				0	0	4	2	0
2	2	0	1	7	75	3		1		2	1	2 1	1	1	0	0	0	0		1	1	5	1	2	4		1	0	0	0	0	0	0				0	0	2	1	0	2	0	1	0	0	0	0	0
2	2	1	1	11	30	3		1		2	2	2 1	1	1	0	0	0	0		3	1	5	3	1	3		0	3	0	0	1	0	0	0	0		1	1	0	0	0
2	2	1	0	2	57	1		3		2	1	1 2	1	1	0	0	0	0		3	1	6	2	1	4		1	0	0	0	0	0	0				0	0	6	1	0
2	2	1	0	2	45	3		3		2	1	2 3 4	0	1	1	1	0	0		3	1	7	2	1	4		1	0	0	0	0	0	0				0	0	6	1	0
2	2	1	0	12	25	3		1		2	2	1 2	1	1	0	0	0	0		1	1	6	2	1	2		0	1 5	1	0	0	0	1	0	0		2	0	0	0	0
2	2	0	0	7	75	3		1		2	1	1 2	1	1	0	0	0	0		1	1	5	2	1	4		1	0	0	0	0	0	0				0	0	5	1	0
2	2	1	1	5	48	1		1		3	1	1 2	1	1	0	0	0	0		1	1	5	4	1	4		1	0	0	0	0	0	0				0	0	6	1	0
2	2	0	1	6	68	2		1		2	2	1 2	1	1	0	0	0	0		1	1	6	2	1	3		1	0	0	0	0	0	0				0	0	4	1	0
2	2	1	1	1	28	3		1		2	1	2	0	1	0	0	0	0		2	2	3	2	2	3		1	0	0	0	0	0	0				0	0	5	3	0	2 8	0	1	0	0	0	0	0
2	2	1	0	11	30	3		1		2	2	2 1	1	1	0	0	0	0		3	1	4	2	1	3		0	6 4	0	0	0	1	0	1	0		1	2	0	0	0
1	2	1	0	4	36	3		1		2	1	1	1	0	0	0	0	0		1	1	4	1	2	6		0	4 2	0	1	0	1	0	0	0		1	1	0	0	1
1	2	1	1	2	66	3		1		2	1	2 1	1	1	0	0	0	0		3	2	5	2	2	3		1	0	0	0	0	0	0				0	0	6	2	0	1	1	0	0	0	0	0	0
2	2	1	1	3	40	3		1		2	1	2	0	1	0	0	0	0		1	1	5	3	2	3		0	5	0	0	0	0	1	0	0		2	0	0	0	0
2	2	0	1	6	35	3		1		2	2	1	1	0	0	0	0	0		3	1	6	1	1	3		1	0	0	0	0	0	0				0	0	6	1	0
2	2	0	0	6	30	3		1		2	2	1	1	0	0	0	0	0		3	1	5	2	1	3		0	1	1	0	0	0	0	0	0		1	1	0	0	0
2	2	0	0	7	19	3		1		3	1	4	0	0	0	1	0	0		2	2	6	2	2	4		0	3 1	1	0	1	0	0	0	0		2	0	0	0	0
2	2	1	0	3	40	3		1		2	1	2	0	1	0	0	0	0		3	1	6	3	2	3		0	2	0	1	0	0	0	0	0		1	1	0	0	0
2	2	0	0	7	40	1		1		5	1	2	0	1	0	0	0	0		2	2	6	2	1	4		0	1 2	1	1	0	0	0	0	0		1	1	0	0	0
2	2	1	1	11	28	3		1		2	2	2 1	1	1	0	0	0	0		3	1	7	4	1	3		0	2 3	0	1	1	0	0	0	0		1	2	0	0	0
2	2	1	0	3	54	3		1		2	1	2	0	1	0	0	0	0		2	2	7	2	2	3		0	2	0	1	0	0	0	0	0		1	2	0	0	0
2	2	0	0	7	22	3		1		2	1	1 2	1	1	0	0	0	0		1	1	5	3	1	4		0	1 3	1	0	1	0	0	0	0		2	0	0	0	0
2	2	0	0	7	28	3		1		2	1	2 1	1	1	0	0	0	0		1	1	5	2	2	1		0	1	1	0	0	0	0	0	0		3	0	0	0	0
2	2	1	1	11	36	3		1		2	2	2 1	1	1	0	0	0	0		3	1	5	1	1	3		0	2 3	0	1	1	0	0	0	0		1	1	0	0	0	1	1	0	0	0	0	0	0
2	2	0	0	7	18	3		1		2	1	1 2	1	1	0	0	0	0		1	1	4	1	1	3		0	1	1	0	0	0	0	0	0		2	0	0	0	0
2	2	0	0	7	18	3		1		1	1	3	0	0	1	0	0	0		2	1	7	2	1	4		0	1	1	0	0	0	0	0	0		2	0	0	0	0
1	2	1	1	3	25	3		1		2	1	2	0	1	0	0	0	0		3	1	3	4	1	1		0	7	0	0	0	0	0	0	1	Motimate losancho	2	0	0	0	0
1	2	1	1	3	23	3		1		2	1	2	0	1	0	0	0	0		3	1	3	2	2	3		0	2	0	1	0	0	0	0	0		1	1	0	0	0
1	2	1	1	3	22	3		1		2	1	2	0	1	0	0	0	0		3	1	3	3	2	3		0	5	0	0	0	0	1	0	0		1	1	0	0	0
1	2	1	1	3	35	3		1		2	1	2	0	1	0	0	0	0		3	1	3	3	2	3		0	5	0	0	0	0	1	0	0		1	2	0	0	0
1	2	1	1	11	27	3		1		2	2	2 1	1	1	0	0	0	0		3	1	4	2	1	3		0	2 5	0	1	0	0	1	0	0		1	1	0	0	0
1	2	0	0	7	20	3		1		2	1	2 1	1	1	0	0	0	0		1	1	4	1	1	6		0	1	1	0	0	0	0	0	0		1	1	0	0	1
2	2	0	0	6	38	3		1		5	2	2	0	1	0	0	0	0		2	2	4	1	1	3		0	1	1	0	0	0	0	0	0		1	1	0	0	0	4 5	0	0	0	1	1	0	0
2	2	1	1	13	50	3		1		2	2	2	0	1	0	0	0	0		2	2	4	1	1	3		1	0	0	0	0	0	0				0	0	2	2	0	1	1	0	0	0	0	0	0
2	2	0	0	7	36	3		1		2	1	1 2	1	1	0	0	0	0		1	1	4	1	2	3		0	3	0	0	1	0	0	0	0		3	0	0	0	0
2	2	0	1	8	47	3		1		2	2	2 1	1	1	0	0	0	0		3	1	5	2	1	3		1	0	0	0	0	0	0				0	0	1	2	0	7 2 9	0	1	0	0	0	0	1
1	2	0	0	6	38	3		1		2	2	1	1	0	0	0	0	0		1	1	4	1	1	3		0	4 1	1	0	0	1	0	0	0		1	1	0	0	1
1	2	0	0	7	35	3		1		2	1	1 2	1	1	0	0	0	0		1	1	4	1	2	4		0	1	1	0	0	0	0	0	0		3	0	0	0	1
1	2	1	0	4	30	3		1		2	1	1	1	0	0	0	0	0		1	1	4	1	2	6		0	1	1	0	0	0	0	0	0		1	2	0	0	1
1	2	1	0	14	40	3		1		2	2	2	0	1	0	0	0	0		1	1	4	1	1	3		0	1	1	0	0	0	0	0	0		2	0	0	0	1
2	2	1	0	10	35	3		1		2	2	1 2	1	1	0	0	0	0		3	1	4	1	1	3		0	2	0	1	0	0	0	0	0		1	1	0	0	0	1 7	1	0	0	0	0	0	1
2	2	1	1	10	52	3		1		2	2	1 2	1	1	0	0	0	0		3	1	5	1	1	3		0	5 3	0	0	1	0	1	0	0		1	1	0	0	0	6 7	0	0	0	0	0	1	1
2	2	1	0	10	28	3		1		2	2	2 1	1	1	0	0	0	0		3	1	6	1	1	3		0	5	0	0	0	0	1	0	0		1	1	0	0	0	1	1	0	0	0	0	0	0
2	2	1	0	10	35	1		1		2	2	1 2	1	1	0	0	0	0		3	1	6	1	1	3		0	5 3	0	0	1	0	1	0	0		1	1	0	0	0	6 4	0	0	0	1	0	1	0
2	2	1	0	12	28	3		1		2	2	1 2	1	1	0	0	0	0		1	1	6	2	1	2		0	1 5	1	0	0	0	1	0	0		1	1	0	0	0
2	2	0	1	7	40	3		1		2	1	1 2	1	1	0	0	0	0		1	1	4	2	1	3		1	0	0	0	0	0	0				0	0	4	1	0
2	2	1	1	5	55	3		1		2	1	2 1	1	1	0	0	0	0		1	1	4	3	2	2		1	0	0	0	0	0	0				0	0	2	3	0	1 2	1	1	0	0	0	0	0
2	2	0	1	7	35	3		1		2	1	2 1	1	1	0	0	0	0		1	1	5	2	1	3		1	0	0	0	0	0	0				0	0	3	3	0	2 1 7	1	1	0	0	0	0	1
2	2	0	1	7	25	3		1		2	1	1 2	1	1	0	0	0	0		1	1	6	3	1	4		1	0	0	0	0	0	0				0	0	3	2	0	2	0	1	0	0	0	0	0
2	2	0	0	6	50	3		1		2	2	1 2 4	1	1	0	1	0	0		1	1	7	4	1	7		1	0	0	0	0	0	0				0	0	2	3	0	2	0	1	0	0	0	0	0
2	2	1	1	9	52	3		1		2	2	1 2	1	1	0	0	0	0		3	1	6	1	2	2		1	0	0	0	0	0	0				0	0	3	1	0
2	2	0	1	8	40	3		1		2	2	2 1	1	1	0	0	0	0		3	1	6	1	1	3		0	3 5	0	0	1	0	1	0	0		2	0	0	0	0	2 3 5 7	0	1	1	0	1	0	1
2	2	0	1	8	69	3		1		2	2	2	0	1	0	0	0	0		3	1	7	1	1	3		1	0	0	0	0	0	0				0	0	1	2	0	1 8	1	0	0	0	0	0	0
2	2	0	1	8	46	3		1		2	2	1 2	1	1	0	0	0	0		3	1	6	2	1	3		0	3 5	0	0	1	0	1	0	0		1	2	0	0	0	2 5 7 8	0	1	0	0	1	0	1
2	2	0	1	7	35	3		1		2	1	1 2	1	1	0	0	0	0		1	1	6	1	1	4		1	0	0	0	0	0	0				0	0	3	1	0
2	2	0	0	7	50	3		1		2	1	1 2	1	1	0	0	0	0		1	1	5	1	2	6		1	0	0	0	0	0	0				0	0	2	1	0	2 6	0	1	0	0	0	1	0
2	2	1	1	2	36	1		1		2	1	1 2	1	1	0	0	0	0		3	1	4	3	1	4		0	3 6 5	0	0	1	0	1	1	0		1	1	0	0	0
2	2	0	1	8	34	3		1		2	2	1	1	0	0	0	0	0		3	1	4	2	1	3		0	1	1	0	0	0	0	0	0		1	2	0	0	0
2	2	1	1	2	24	6		1		2	1	1 2 4	1	1	0	1	0	0		3	1	6	2	1	4		0	1	1	0	0	0	0	0	0		3	0	0	0	0
1	2	1	1	1	21	3		1		2	1	1	1	0	0	0	0	0		1	1	3	2	2	3		0	1	1	0	0	0	0	0	0		3	0	0	0	0
2	1	1	0	12	50	3		1		2	2	2 1	1	1	0	0	0	0		1	1	4	1	1	4		0	1 5	1	0	0	0	1	0	0		1	2	0	0	0
2	1	1	1	4	35	3		1		2	2	1	1	0	0	0	0	0		1	2	4	1	2	3		1	0	0	0	0	0	0				0	0	2	1	0
2	1	1	0	1	58	3		1		2	1	1 2	1	1	0	0	0	0		1	1	5	1	2	3		1	0	0	0	0	0	0				0	0	3	1	0
2	1	1	1	4	57	3		1		2	1	1	1	0	0	0	0	0		1	1	5	1	2	3		1	0	0	0	0	0	0				0	0	6	2	0
2	1	1	0	12	22	3		1		2	2	1 2	1	1	0	0	0	0		1	1	4	2	1	2		0	1 5	1	0	0	0	1	0	0		2	0	0	0	1
1	1	1	0	12	40	3		1		2	2	1 2	1	1	0	0	0	0		1	1	5	1	1	2		0	1 5	1	0	0	0	1	0	0		1	2	0	0	0
1	1	1	0	5	32	1		1		2	1	1	1	0	0	0	0	0		1	1	3	4	1	1		0	6	0	0	0	0	0	1	0		2	0	0	0	1
2	1	0	0	7	40	3		1		2	1	1 2	1	1	0	0	0	0		1	1	5	1	1	3		1	0	0	0	0	0	0				0	0	4	1	0
1	1	1	0	12	22	3		1		2	2	1 2	1	1	0	0	0	0		1	1	4	2	1	2		0	1 5	1	0	0	0	1	0	0		1	1	0	0	1
1	1	1	0	5	46	3		1		2	1	2 1	1	1	0	0	0	0		1	1	4	2	2	2		0	2 3	0	1	1	0	0	0	0		2	0	0	0	1
2	1	1	0	1	67	3		1		2	1	1 2	1	1	0	0	0	0		3	1	7	2	2	3		1	0	0	0	0	0	0				0	0	3	2	0
2	1	1	0	1	68	3		1		2	1	1 2	1	1	0	0	0	0		3	1	7	2	2	3		1	0	0	0	0	0	0				0	0	4	1	0
2	1	1	0	1	32	4		5		2	1	1 2	1	1	0	0	0	0		3	1	7	3	2	3		1	0	0	0	0	0	0				0	0	3	1	0
2	1	1	0	12	28	3		1		2	2	1 2	1	1	0	0	0	0		1	1	5	2	1	4		0	1 5	1	0	0	0	1	0	0		1	2	0	0	0
2	1	1	0	12	27	3		1		2	2	1 2	1	1	0	0	0	0		1	1	6	2	1	2		0	1 5	1	0	0	0	1	0	0		1	2	0	0	0
2	1	1	0	4	41	3		1		2	1	1	1	0	0	0	0	0		1	2	6	4	2	3		1	0	0	0	0	0	0				0	0	6	1	0
2	1	1	1	4	37	3		1		2	1	1	1	0	0	0	0	0		1	2	6	2	2	3		1	0	0	0	0	0	0				0	0	6	1	0
2	1	1	0	12	50	3		1		2	2	1 2	1	1	0	0	0	0		1	1	7	3	1	1		1	0	0	0	0	0	0				0	0	6	2	0
2	1	1	1	1	42	3		1		2	1	1	1	0	0	0	0	0		1	1	7	2	2	3		1	0	0	0	0	0	0				0	0	3	1	0
2	1	1	0	1	45	3		1		2	1	1 2	1	1	0	0	0	0		1	1	7	2	2	3		1	0	0	0	0	0	0				0	0	2	1	0
2	1	1	1	2	48	1		1		5	1	2	0	1	0	0	0	0		2	2	4	2	1	4		1	0	0	0	0	0	0				0	0	5	2	0
2	1	1	0	1	40	4		5		2	1	1 2	1	1	0	0	0	0		1	1	7	3	2	3		1	0	0	0	0	0	0				0	0	5	2	0	2 3 5 9	0	1	1	0	1	0	0
2	1	1	1	1	50	1		4		2	1	2 1	1	1	0	0	0	0		3	1	4	1	2	3		1	0	0	0	0	0	0				0	0	4	1	0
2	1	1	1	2	30	3		1		2	1	1 2 4	1	1	0	1	0	0		3	1	5	3	2	3		0	7	0	0	0	0	0	0	1	Sammi yine hajo assa hoonge	1	1	0	0	0
2	1	1	1	1	24	3		1		2	1	1 2	1	1	0	0	0	0		3	1	7	4	2	3		0	1	1	0	0	0	0	0	0		1	2	0	0	0
2	1	1	0	1	24	3		1		2	1	1 2	1	1	0	0	0	0		3	1	7	3	2	3		0	1	1	0	0	0	0	0	0		1	1	0	0	0
2	1	1	1	1	40	3		1		2	1	1 2	1	1	0	0	0	0		3	1	7	2	2	3		0	1	1	0	0	0	0	0	0		3	0	0	0	0
2	1	1	1	3	67	3		1		2	1	2	0	1	0	0	0	0		3	2	4	2	2	3		1	0	0	0	0	0	0				0	0	3	1	0
2	1	1	0	2	53	1		2		2	1	1 2	1	1	0	0	0	0		3	1	5	3	1	4		1	0	0	0	0	0	0				0	0	4	2	0
2	1	0	1	8	71	3		1		2	2	2	0	1	0	0	0	0		3	1	6	2	1	3		1	0	0	0	0	0	0				0	0	2	1	0
2	1	1	1	2	38	1		1		2	1	2 1	1	1	0	0	0	0		3	1	7	3	1	4		1	0	0	0	0	0	0				0	0	6	1	0
2	1	1	1	2	45	1		2		2	1	2 1 4	1	1	0	1	0	0		3	2	7	3	1	4		1	0	0	0	0	0	0				0	0	6	1	0
2	1	1	0	1	56	1		2		2	1	2 1	1	1	0	0	0	0		3	1	7	3	2	3		1	0	0	0	0	0	0				0	0	4	1	0
2	1	1	0	1	52	1		2		2	1	1 2	1	1	0	0	0	0		3	1	7	4	1	1		1	0	0	0	0	0	0				0	0	2	1	0
2	1	1	0	12	25	3		1		2	2	1 2	1	1	0	0	0	0		1	1	5	4	1	2		0	1 5	1	0	0	0	1	0	0		2	0	0	0	0
2	1	1	1	1	25	3		1		2	1	2	0	1	0	0	0	0		1	1	5	4	1	1		0	1	1	0	0	0	0	0	0		1	2	0	0	0
2	1	1	0	12	30	3		1		2	2	1 2	1	1	0	0	0	0		1	1	5	2	1	2		0	2 5	0	1	0	0	1	0	0		1	2	0	0	0
2	1	1	0	12	30	3		1		2	2	1 2	1	1	0	0	0	0		1	1	5	2	1	2		0	1 5	1	0	0	0	1	0	0		1	1	0	0	0
2	1	1	1	5	65	3		1		2	1	2 1	1	1	0	0	0	0		1	1	3	2	2	2		1	0	0	0	0	0	0				0	0	3	1	0
2	1	1	1	12	25	3		1		2	2	1 2	1	1	0	0	0	0		1	1	4	4	1	2		1	0	0	0	0	0	0				0	0	2	1	0
2	1	0	1	7	58	3		1		2	1	1 2	1	1	0	0	0	0		1	1	4	2	1	4		1	0	0	0	0	0	0				0	0	3	1	0
2	1	1	1	4	37	3		1		2	2	1	1	0	0	0	0	0		1	2	4	2	1	1		1	0	0	0	0	0	0				0	0	3	1	0
2	1	1	0	12	63	3		1		2	2	1 2	1	1	0	0	0	0		1	1	5	2	1	2		1	0	0	0	0	0	0				0	0	6	2	0
2	1	1	0	12	28	3		1		2	2	1 2	1	1	0	0	0	0		1	1	5	2	1	2		1	0	0	0	0	0	0				0	0	1	2	0
2	1	0	1	8	80	3		1		2	2	2	0	1	0	0	0	0		1	1	5	2	1	3		1	0	0	0	0	0	0				0	0	2	2	0
2	1	0	1	7	48	3		1		2	1	2 1	1	1	0	0	0	0		1	1	7	3	2	4		1	0	0	0	0	0	0				0	0	4	1	0
2	1	0	1	8	72	3		1		2	2	2 1	1	1	0	0	0	0		3	1	3	4	1	8	Rosaanchote	1	0	0	0	0	0	0				0	0	3	1	0
2	1	1	1	4	35	3		1		2	1	1	1	0	0	0	0	0		1	2	5	2	2	3		1	0	0	0	0	0	0				0	0	6	1	0	1	1	0	0	0	0	0	0
2	1	1	1	5	52	3		1		2	2	2	0	1	0	0	0	0		2	2	4	1	2	2		1	0	0	0	0	0	0				0	0	2	2	0
2	1	1	0	1	56	3		1		2	1	3	0	0	1	0	0	0		2	2	5	1	2	3		1	0	0	0	0	0	0				0	0	4	1	0
1	1	1	0	12	28	3		1		2	2	1 2	1	1	0	0	0	0		1	1	3	2	1	2		0	1 5	1	0	0	0	1	0	0		2	0	0	0	0
1	1	1	1	2	24	3		1		2	1	1 2 4	1	1	0	1	0	0		3	1	4	3	1	4		0	5 3	0	0	1	0	1	0	0		3	0	0	0	0
1	1	1	1	1	60	1		1		2	1	2	0	1	0	0	0	0		2	2	4	4	1	1		0	6	0	0	0	0	0	1	0		3	0	0	0	0
1	1	1	1	1	54	3		1		2	1	1 2	1	1	0	0	0	0		1	1	3	3	2	3		1	0	0	0	0	0	0				0	0	2	1	0
1	1	1	0	12	23	3		1		2	2	1 2	1	1	0	0	0	0		1	1	4	2	1	2		1	0	0	0	0	0	0				0	0	1	2	0
1	1	1	1	5	38	1		2		2	1	1 2	1	1	0	0	0	0		1	1	5	2	2	2		1	0	0	0	0	0	0				0	0	3	1	0
1	1	1	1	2	40	3		1		2	1	1 2	1	1	0	0	0	0		3	2	7	1	1	3		1	0	0	0	0	0	0				0	0	6	2	0	10	0	0	0	0	0	0	0
1	1	1	0	12	22	3		1		2	2	1 2	1	1	0	0	0	0		1	1	3	3	1	2		0	1 5	1	0	0	0	1	0	0		2	0	0	0	1
1	1	1	0	5	22	3		1		2	1	1 2	1	1	0	0	0	0		1	1	3	4	1	1		0	1	1	0	0	0	0	0	0		1	1	0	0	1
2	1	1	0	1	35	3		1		2	1	1	1	0	0	0	0	0		3	1	6	2	2	3		1	0	0	0	0	0	0				0	0	3	1	0
2	1	1	0	12	23	3		1		2	2	1 2	1	1	0	0	0	0		1	1	6	2	1	4		0	1 5	1	0	0	0	1	0	0		1	2	0	0	0
2	1	0	1	7	67	3		1		2	1	1 2	1	1	0	0	0	0		1	1	3	2	2	4		1	0	0	0	0	0	0				0	0	3	1	0
2	1	1	0	5	25	3		1		2	1	2 1	1	1	0	0	0	0		1	1	6	2	2	2		0	3	0	0	1	0	0	0	0		1	1	0	0	0
2	1	1	0	5	28	3		1		2	1	1 2	1	1	0	0	0	0		1	1	6	2	1	4		0	1	1	0	0	0	0	0	0		1	2	0	0	0
2	1	0	0	8	35	3		1		2	2	2 1	1	1	0	0	0	0		1	1	6	1	1	3		1	0	0	0	0	0	0				0	0	1	2	0	1	1	0	0	0	0	0	0
2	1	1	0	12	30	3		1		2	2	1 2	1	1	0	0	0	0		1	1	6	2	1	2		0	1 5	1	0	0	0	1	0	0		1	2	0	0	0
2	1	1	0	12	28	3		1		2	2	1 2	1	1	0	0	0	0		1	1	4	2	1	2		0	1 5	1	0	0	0	1	0	0		1	2	0	0	0
2	1	0	0	7	48	3		1		2	1	1 2	1	1	0	0	0	0		1	1	5	2	1	4		1	0	0	0	0	0	0				0	0	3	2	0
2	1	0	1	8	38	3		1		2	2	1	1	0	0	0	0	0		1	1	5	2	1	3		1	0	0	0	0	0	0				0	0	5	2	0	1 5	1	0	0	0	1	0	0
2	1	1	0	9	39	3		1		2	2	1 2	1	1	0	0	0	0		3	1	5	1	2	2		1	0	0	0	0	0	0				0	0	3	1	0
2	1	1	0	9	42	3		1		2	2	1 2	1	1	0	0	0	0		3	1	6	2	1	4		1	0	0	0	0	0	0				0	0	3	2	0	2 3 8 1	1	1	1	0	0	0	0
2	1	0	0	7	25	3		1		2	1	1 2	1	1	0	0	0	0		1	1	6	1	2	5		1	0	0	0	0	0	0				0	0	4	1	0	2 7	0	1	0	0	0	0	1
2	1	1	1	9	40	3		1		2	2	1 2	1	1	0	0	0	0		3	1	5	2	1	4		0	1 2	1	1	0	0	0	0	0		3	0	0	0	0
1	1	1	1	1	35	3		1		2	1	1 2	1	1	0	0	0	0		1	1	6	4	1	1		0	1	1	0	0	0	0	0	0		3	0	0	0	0
1	1	1	1	1	50	1		4		2	1	1	1	0	0	0	0	0		1	1	4	3	1	3		0	6	0	0	0	0	0	1	0		2	0	0	0	0
1	1	1	0	5	22	3		1		2	1	1	1	0	0	0	0	0		1	1	2	2	2	2		0	1	1	0	0	0	0	0	0		1	1	0	0	0
1	1	1	0	12	25	3		1		2	2	1 2	1	1	0	0	0	0		1	1	3	4	1	3		0	1 5	1	0	0	0	1	0	0		1	2	0	0	0
1	1	1	1	1	26	1		2		2	1	1	1	0	0	0	0	0		1	1	3	3	2	3		0	2	0	1	0	0	0	0	0		1	1	0	0	0
1	1	0	1	8	49	3		1		5	2	2	0	1	0	0	0	0		2	2	4	1	1	3		0	1	1	0	0	0	0	0	0		1	2	0	0	0	4	0	0	0	1	0	0	0
1	1	1	0	9	44	3		1		2	2	1 2	1	1	0	0	0	0		3	1	5	1	2	3		1	0	0	0	0	0	0				0	0	4	1	0	1 2 3 7 8	1	1	1	0	0	0	1
1	1	1	0	9	36	3		1		2	2	2 1 4	1	1	0	1	0	0		3	1	5	1	2	4		1	0	0	0	0	0	0				0	0	2	1	0	2 4 5 6 7 8 9	0	1	0	1	1	1	1
1	1	1	1	1	40	3		1		2	1	1	1	0	0	0	0	0		1	1	5	2	2	3		0	2	0	1	0	0	0	0	0		1	2	0	0	0
2	1	0	0	6	40	3		1		2	2	1 2	1	1	0	0	0	0		1	1	6	1	2	3		0	2 4	0	1	0	1	0	0	0		2	0	0	0	0
2	1	1	0	4	21	3		1		1	1	6	0	0	0	0	0	1	Ama dinoe ani'ya ledo hee'neemo	1	1	4	1	2	3		0	2	0	1	0	0	0	0	0		1	1	0	0	0
2	1	0	0	7	69	3		1		2	1	1 2	1	1	0	0	0	0		1	1	5	1	2	4		1	0	0	0	0	0	0				0	0	2	1	0
2	1	1	1	13	24	3		1		2	2	1 2	1	1	0	0	0	0		1	1	3	2	1	3		0	2	0	1	0	0	0	0	0		1	1	0	0	1
2	1	1	0	4	25	3		1		2	1	1	1	0	0	0	0	0		1	1	3	2	2	3		0	2	0	1	0	0	0	0	0		1	1	0	0	1
2	1	1	0	4	34	3		1		2	1	1 6	1	0	0	0	0	1	Meyaati oosoya ledo	1	1	3	2	2	3		0	2 4	0	1	0	1	0	0	0		1	1	0	0	1
2	1	1	0	12	24	3		1		2	2	1 2	1	1	0	0	0	0		1	1	4	2	1	2		0	1 5	1	0	0	0	1	0	0		1	2	0	0	1
1	1	1	0	12	35	3		1		2	2	1 2	1	1	0	0	0	0		1	1	5	1	1	2		0	1 5	1	0	0	0	1	0	0		2	0	0	0	0
1	1	1	0	4	26	3		1		2	1	1	1	0	0	0	0	0		1	1	5	1	2	3		0	2	0	1	0	0	0	0	0		1	1	0	0	0
1	1	1	1	13	30	3		1		2	2	1 2	1	1	0	0	0	0		3	1	4	1	1	3		0	2	0	1	0	0	0	0	0		1	1	0	0	0
1	1	1	1	13	50	3		1		2	2	1 2	1	1	0	0	0	0		1	2	4	1	1	3		1	0	0	0	0	0	0				0	0	4	1	0
2	1	1	0	12	22	3		1		2	2	1 2	1	1	0	0	0	0		1	1	4	2	1	2		0	1 5	1	0	0	0	1	0	0		1	2	0	0	1
2	1	0	0	7	35	3		1		2	1	1 2	1	1	0	0	0	0		1	1	4	2	1	4		0	3	0	0	1	0	0	0	0		2	0	0	0	1
1	1	0	0	6	30	3		1		2	2	2	0	1	0	0	0	0		1	1	5	1	1	3		0	2	0	1	0	0	0	0	0		1	1	0	0	0
1	1	0	0	6	26	3		1		2	2	2 1	1	1	0	0	0	0		1	1	5	1	1	3		0	2 1	1	1	0	0	0	0	0		3	0	0	0	0
1	1	0	0	7	25	3		1		2	1	2 1	1	1	0	0	0	0		1	1	6	1	2	7		0	1	1	0	0	0	0	0	0		1	1	0	0	0
1	1	1	0	4	35	3		1		2	1	1	1	0	0	0	0	0		1	1	7	1	2	6		0	2	0	1	0	0	0	0	0		1	2	0	0	0
1	1	0	0	7	18	3		1		2	1	1 2	1	1	0	0	0	0		1	1	4	1	2	4		0	1	1	0	0	0	0	0	0		3	0	0	0	0
1	1	1	0	4	25	3		1		2	1	1	1	0	0	0	0	0		1	1	3	4	2	8	Dinoe	0	1	1	0	0	0	0	0	0		2	0	0	0	1
1	1	0	0	7	22	3		1		2	1	1 2	1	1	0	0	0	0		1	1	4	2	2	4		0	1	1	0	0	0	0	0	0		3	0	0	0	1
2	2	1	1	1	71	3		1		2	1	1	1	0	0	0	0	0		1	1	3	2	2	3		1	0	0	0	0	0	0				0	0	1	1	0
2	2	1	1	5	56	3		1		2	1	2 1	1	1	0	0	0	0		1	1	7	2	2	2		1	0	0	0	0	0	0				0	0	3	2	0	1	1	0	0	0	0	0	0
2	2	1	1	13	65	3		1		2	2	2	0	1	0	0	0	0		2	2	4	1	1	3		0	2	0	1	0	0	0	0	0		1	1	0	0	0
2	2	1	1	13	35	3		1		2	2	1 2	1	1	0	0	0	0		1	1	5	2	1	3		0	2	0	1	0	0	0	0	0		1	1	0	0	0
2	2	1	1	13	50	3		1		2	2	2	0	1	0	0	0	0		2	2	3	1	1	3		1	0	0	0	0	0	0				0	0	4	1	0
2	2	1	1	13	26	3		1		2	2	1 2	1	1	0	0	0	0		3	1	4	1	1	3		1	0	0	0	0	0	0				0	0	2	1	0
2	2	1	0	12	25	3		1		2	2	1 2	1	1	0	0	0	0		1	1	5	2	1	2		0	1 5 2	1	1	0	0	1	0	0		1	2	0	0	0
2	2	1	0	12	27	3		1		2	2	1 2	1	1	0	0	0	0		1	1	5	2	1	2		0	1 5	1	0	0	0	1	0	0		3	0	0	0	0
2	2	1	1	13	40	3		1		2	2	1 2	1	1	0	0	0	0		1	1	6	2	1	3		0	3 4	0	0	1	1	0	0	0		2	0	0	0	0
2	2	1	0	4	37	3		1		2	1	1	1	0	0	0	0	0		1	1	7	2	2	4		0	7	0	0	0	0	0	0	1	Diafooma	1	1	0	0	0
2	2	1	1	5	56	3		1		2	1	2 1	1	1	0	0	0	0		1	1	4	2	2	4		1	0	0	0	0	0	0				0	0	2	1	0	2	0	1	0	0	0	0	0
2	2	1	1	2	60	3		1		5	1	2	0	1	0	0	0	0		2	2	3	1	2	3		1	0	0	0	0	0	0				0	0	6	1	0	1	1	0	0	0	0	0	0
2	2	0	1	8	40	3		1		2	2	1	1	0	0	0	0	0		1	1	7	1	1	3		1	0	0	0	0	0	0				0	0	4	1	0
2	2	0	0	7	30	3		1		2	1	1 2	1	1	0	0	0	0		1	1	6	1	2	4		0	2	0	1	0	0	0	0	0		3	0	0	0	0	1	1	0	0	0	0	0	0
1	2	1	1	3	42	3		1		2	1	2	0	1	0	0	0	0		3	2	5	2	2	3		1	0	0	0	0	0	0				0	0	4	1	0
1	2	1	1	2	56	1		2		2	1	1 2	1	1	0	0	0	0		3	2	6	2	2	4		1	0	0	0	0	0	0				0	0	6	1	0
1	2	1	0	12	32	3		1		2	2	1 2	1	1	0	0	0	0		1	1	7	2	1	3		0	1 5	1	0	0	0	1	0	0		1	2	0	0	0
1	2	1	1	13	30	3		1		2	2	1 2	1	1	0	0	0	0		1	2	4	2	1	3		1	0	0	0	0	0	0				0	0	3	1	0
1	2	1	1	5	76	1		1		2	1	1 2	1	1	0	0	0	0		1	1	5	2	2	2		1	0	0	0	0	0	0				0	0	3	1	0
1	2	1	1	3	61	3		1		2	1	2	0	1	0	0	0	0		3	2	7	1	2	3		1	0	0	0	0	0	0				0	0	1	1	0
1	2	1	1	13	50	3		1		2	2	1 2	1	1	0	0	0	0		3	1	4	1	1	3		1	0	0	0	0	0	0				0	0	3	1	0
2	2	1	1	3	35	3		1		2	1	2	0	1	0	0	0	0		3	1	6	1	2	3		0	2	0	1	0	0	0	0	0		1	2	0	0	0
2	2	1	1	3	35	3		1		2	1	2	0	1	0	0	0	0		3	1	7	1	2	3		0	5	0	0	0	0	1	0	0		1	2	0	0	0
2	2	1	1	3	32	3		1		2	1	2	0	1	0	0	0	0		3	1	7	1	2	3		0	2	0	1	0	0	0	0	0		1	1	0	0	0
2	2	1	1	3	45	3		1		2	1	2	0	1	0	0	0	0		3	1	7	1	2	3		0	2	0	1	0	0	0	0	0		2	0	0	0	0
2	2	1	1	11	37	3		1		5	2	2	0	1	0	0	0	0		2	2	5	2	1	3		0	2 3	0	1	1	0	0	0	0		1	2	0	0	0
2	2	1	1	3	30	3		1		2	1	2	0	1	0	0	0	0		3	1	6	2	2	3		0	2	0	1	0	0	0	0	0		1	2	0	0	0
2	2	1	0	11	30	3		1		2	2	1 2	1	1	0	0	0	0		3	1	6	2	1	3		0	3 6	0	0	1	0	0	1	0		1	1	0	0	0
2	2	1	1	13	24	3		1		2	2	2	0	1	0	0	0	0		3	1	2	2	1	2		0	3	0	0	1	0	0	0	0		2	0	0	0	0
2	2	1	0	3	23	3		1		2	1	2	0	1	0	0	0	0		3	1	4	2	2	3		0	2	0	1	0	0	0	0	0		1	2	0	0	0
2	2	0	0	6	27	3		1		2	2	1 2	1	1	0	0	0	0		1	1	5	3	1	3		0	2	0	1	0	0	0	0	0		1	1	0	0	0
2	2	1	0	12	28	3		1		2	2	1 2	1	1	0	0	0	0		1	1	4	2	1	2		0	1 5	1	0	0	0	1	0	0		2	0	0	0	0
2	2	0	0	7	30	3		1		2	1	1 2	1	1	0	0	0	0		1	1	4	2	2	4		0	3	0	0	1	0	0	0	0		2	0	0	0	0
2	2	1	0	4	45	4		1		2	1	1	1	0	0	0	0	0		1	1	6	2	2	3		1	0	0	0	0	0	0				0	0	2	2	0
2	2	1	1	11	47	3		1		2	2	2	0	1	0	0	0	0		2	2	4	1	1	3		0	1 2	1	1	0	0	0	0	0		1	2	0	0	0
2	2	1	1	3	47	3		1		2	1	2	0	1	0	0	0	0		3	1	7	1	2	3		0	2	0	1	0	0	0	0	0		1	1	0	0	0
2	2	1	1	13	35	3		1		2	2	1	1	0	0	0	0	0		3	1	4	1	1	2		1	0	0	0	0	0	0				0	0	6	2	0
2	2	1	1	3	30	3		1		2	1	2	0	1	0	0	0	0		3	1	6	2	2	3		0	5	0	0	0	0	1	0	0		1	2	0	0	0
2	2	1	1	11	28	3		1		2	2	2 1	1	1	0	0	0	0		3	1	6	3	1	3		0	5 3	0	0	1	0	1	0	0		1	2	0	0	0
1	2	1	1	3	28	3		1		2	1	2	0	1	0	0	0	0		3	1	4	2	2	3		0	4	0	0	0	1	0	0	0		1	2	0	0	0
1	2	1	1	13	24	3		1		2	2	1	1	0	0	0	0	0		3	1	1	1	1	2		1	0	0	0	0	0	0				0	0	4	3	0
1	2	1	1	10	45	3		1		2	2	2	0	1	0	0	0	0		2	2	7	1	1	3		0	2	0	1	0	0	0	0	0		1	1	0	0	0	1	1	0	0	0	0	0	0
1	2	1	0	4	30	3		1		2	1	1	1	0	0	0	0	0		1	1	3	1	2	6		0	1	1	0	0	0	0	0	0		1	2	0	0	1
1	2	1	0	4	35	3		1		2	1	1	1	0	0	0	0	0		1	1	4	1	2	6		0	2	0	1	0	0	0	0	0		1	2	0	0	1
2	2	1	1	3	36	3		1		2	1	2	0	1	0	0	0	0		3	2	6	1	2	3		1	0	0	0	0	0	0				0	0	3	1	0
2	2	1	1	3	30	3		1		2	1	2	0	1	0	0	0	0		3	2	7	1	2	3		1	0	0	0	0	0	0				0	0	3	1	0
2	2	1	1	4	48	3		1		2	1	2	0	1	0	0	0	0		2	2	7	1	2	3		1	0	0	0	0	0	0				0	0	6	1	0
2	2	1	1	1	60	4		4		2	1	4	0	0	0	1	0	0		2	2	4	1	1	4		1	0	0	0	0	0	0				0	0	3	1	0
2	2	0	1	8	71	3		1		2	2	2 1	1	1	0	0	0	0		3	1	7	2	1	8	Daadalaanchote	1	0	0	0	0	0	0				0	0	3	1	0
2	2	1	1	9	45	3		1		2	2	1 2	1	1	0	0	0	0		3	1	5	2	1	4		1	0	0	0	0	0	0				0	0	3	1	0	1	1	0	0	0	0	0	0
2	2	0	1	8	28	3		1		2	2	2	0	1	0	0	0	0		1	1	4	2	1	3		0	2	0	1	0	0	0	0	0		3	0	0	0	0
2	2	1	1	4	34	3		1		2	2	1	1	0	0	0	0	0		1	1	6	1	1	7		1	0	0	0	0	0	0				0	0	3	1	0
2	2	0	1	8	43	3		1		2	2	1 2	1	1	0	0	0	0		3	1	3	1	1	3		1	0	0	0	0	0	0				0	0	3	1	0
1	2	1	1	2	58	3		1		2	1	1 2	1	1	0	0	0	0		3	2	5	2	1	3		1	0	0	0	0	0	0				0	0	2	2	0
1	2	1	1	3	32	3		1		2	1	2	0	1	0	0	0	0		3	2	6	2	2	3		1	0	0	0	0	0	0				0	0	2	1	0
1	2	1	0	2	38	3		1		2	1	2 3 4	0	1	1	1	0	0		3	1	6	4	1	8	Daddalaanchote	1	0	0	0	0	0	0				0	0	4	1	0
1	2	1	1	2	46	3		1		2	1	1 2	1	1	0	0	0	0		3	2	6	2	2	3		1	0	0	0	0	0	0				0	0	6	2	0
1	2	1	1	1	65	3		1		2	1	1 2	1	1	0	0	0	0		3	1	6	3	2	3		1	0	0	0	0	0	0				0	0	1	1	0
1	2	1	1	1	26	1		1		1	1	1	1	0	0	0	0	0		1	1	7	2	2	3		0	1	1	0	0	0	0	0	0		1	1	0	0	0
2	1	0	1	7	60	3		1		2	1	1 2	1	1	0	0	0	0		1	1	3	1	1	3		1	0	0	0	0	0	0				0	0	2	1	0
2	1	1	0	4	69	3		1		2	1	1	1	0	0	0	0	0		1	1	5	1	2	3		1	0	0	0	0	0	0				0	0	6	1	0
2	1	1	1	4	33	3		1		2	1	1	1	0	0	0	0	0		1	2	5	1	2	4		1	0	0	0	0	0	0				0	0	6	1	0
2	1	1	0	5	32	1		1		2	1	1 2	1	1	0	0	0	0		1	1	3	2	2	2		0	2 1	1	1	0	0	0	0	0		1	1	0	0	1
2	1	1	0	5	20	2		1		2	1	1	1	0	0	0	0	0		1	1	3	2	2	2		0	1	1	0	0	0	0	0	0		1	1	0	0	1
1	1	1	0	4	63	3		1		2	1	1	1	0	0	0	0	0		1	2	5	1	2	3		1	0	0	0	0	0	0				0	0	6	1	0
1	1	1	0	5	32	3		1		2	2	2	0	1	0	0	0	0		1	1	3	2	2	2		0	2	0	1	0	0	0	0	0		1	1	0	0	1
1	1	1	0	5	42	3		1		2	1	2	0	1	0	0	0	0		1	1	4	2	2	2		0	2	0	1	0	0	0	0	0		1	1	0	0	1
2	1	0	1	8	40	3		1		2	2	2	0	1	0	0	0	0		1	1	4	1	1	3		0	1 2	1	1	0	0	0	0	0		1	1	0	0	0
1	1	0	1	8	37	3		1		5	2	3	0	0	1	0	0	0		2	2	3	1	1	3		0	2	0	1	0	0	0	0	0		1	2	0	0	0
1	1	1	0	9	52	3		1		2	2	1 2	1	1	0	0	0	0		3	1	3	1	2	4		0	1 2 4	1	1	0	1	0	0	0		2	0	0	0	0
1	1	1	0	9	28	3		1		2	2	1 2	1	1	0	0	0	0		3	1	3	1	2	4		0	1 4 2	1	1	0	1	0	0	0		3	0	0	0	0
1	1	0	1	7	30	3		1		2	1	1 2	1	1	0	0	0	0		1	1	5	1	1	3		1	0	0	0	0	0	0				0	0	3	2	0
1	1	1	0	5	22	3		1		2	1	1 2	1	1	0	0	0	0		1	1	3	3	2	2		0	1	1	0	0	0	0	0	0		1	1	0	0	1
2	1	1	0	5	30	3		1		2	2	2 1	1	1	0	0	0	0		1	1	5	2	2	2		0	2	0	1	0	0	0	0	0		1	1	0	0	0
2	1	1	0	5	30	2		1		2	1	1 2	1	1	0	0	0	0		1	1	5	2	2	2		0	2	0	1	0	0	0	0	0		1	2	0	0	0
2	1	1	0	9	31	5		1		2	2	1 2	1	1	0	0	0	0		3	1	4	1	2	3		0	2	0	1	0	0	0	0	0		3	0	0	0	0
2	1	1	0	9	38	3		1		2	2	1 2	1	1	0	0	0	0		3	1	5	1	2	4		0	2	0	1	0	0	0	0	0		3	0	0	0	0
2	1	1	0	5	30	3		1		2	1	2	0	1	0	0	0	0		2	2	6	1	2	2		0	2	0	1	0	0	0	0	0		1	1	0	0	0
2	1	0	1	7	57	3		1		2	1	1 2	1	1	0	0	0	0		1	1	7	1	2	1		1	0	0	0	0	0	0				0	0	3	1	0
2	1	0	1	7	49	3		1		1	1	2	0	1	0	0	0	0		2	2	4	1	2	6		1	0	0	0	0	0	0				0	0	1	1	0
2	1	1	1	1	35	3		1		2	1	1 2	1	1	0	0	0	0		3	1	6	2	2	3		1	0	0	0	0	0	0				0	0	1	1	0
2	1	1	0	5	28	1		1		2	2	2	0	1	0	0	0	0		1	1	5	2	2	2		0	3	0	0	1	0	0	0	0		1	2	0	0	0
2	1	1	0	5	23	3		1		2	2	2 1	1	1	0	0	0	0		1	1	6	2	2	2		0	2 1 3 4	1	1	1	1	0	0	0		1	2	0	0	0
2	1	1	0	5	24	3		1		2	2	2	0	1	0	0	0	0		1	1	6	2	2	2		0	2	0	1	0	0	0	0	0		1	1	0	0	0
2	1	1	1	2	25	3		1		2	1	1 2	1	1	0	0	0	0		3	1	3	2	1	3		0	1 2	1	1	0	0	0	0	0		1	1	0	0	0
2	1	1	1	5	50	3		1		2	1	1 2	1	1	0	0	0	0		1	1	3	3	2	2		1	0	0	0	0	0	0				0	0	1	1	0
2	1	1	1	4	66	3		1		2	2	1	1	0	0	0	0	0		1	2	3	2	1	1		1	0	0	0	0	0	0				0	0	3	1	0
2	1	1	1	4	59	3		1		2	1	1	1	0	0	0	0	0		1	2	5	2	2	3		1	0	0	0	0	0	0				0	0	6	1	0
2	1	1	1	5	63	3		1		2	1	1 2	1	1	0	0	0	0		1	1	5	2	1	2		1	0	0	0	0	0	0				0	0	2	2	0
2	1	1	0	5	32	3		1		2	1	1 2	1	1	0	0	0	0		1	1	6	2	2	2		0	3	0	0	1	0	0	0	0		1	1	0	0	0	1	1	0	0	0	0	0	0
2	1	1	0	9	36	3		1		2	2	1 2	1	1	0	0	0	0		3	1	5	1	2	4		0	2	0	1	0	0	0	0	0		3	0	0	0	0
2	1	1	1	4	79	3		1		2	1	2	0	1	0	0	0	0		2	2	7	1	2	3		1	0	0	0	0	0	0				0	0	6	1	0
2	1	1	1	2	35	3		1		5	1	2	0	1	0	0	0	0		2	2	5	2	1	4		1	0	0	0	0	0	0				0	0	6	2	0	1	1	0	0	0	0	0	0
2	1	1	0	4	36	3		1		2	2	1	1	0	0	0	0	0		1	2	6	1	2	3		1	0	0	0	0	0	0				0	0	2	1	0
2	1	1	1	5	64	2		1		2	1	1 2	1	1	0	0	0	0		1	1	7	1	2	2		1	0	0	0	0	0	0				0	0	3	1	0
2	1	0	1	7	62	3		1		2	1	2 1	1	1	0	0	0	0		1	1	4	1	2	1		1	0	0	0	0	0	0				0	0	3	1	0
2	1	0	0	7	55	3		1		2	1	1 2	1	1	0	0	0	0		1	1	6	1	1	4		1	0	0	0	0	0	0				0	0	3	3	0	6	0	0	0	0	0	1	0
1	1	1	0	1	56	3		1		2	1	1 2	1	1	0	0	0	0		3	1	5	4	1	2		1	0	0	0	0	0	0				0	0	3	3	0
1	1	1	1	1	67	3		5		2	1	1 2	1	1	0	0	0	0		3	1	5	2	1	3		1	0	0	0	0	0	0				0	0	3	1	0
1	1	1	1	2	32	3		1		2	1	1 2	1	1	0	0	0	0		3	2	6	2	2	3		1	0	0	0	0	0	0				0	0	6	1	0
1	1	1	1	1	25	3		1		2	1	1	1	0	0	0	0	0		1	1	7	2	2	3		0	1	1	0	0	0	0	0	0		1	2	0	0	0
1	1	1	1	1	20	3		1		2	1	1	1	0	0	0	0	0		1	1	4	2	2	3		0	2	0	1	0	0	0	0	0		1	2	0	0	0
1	1	1	1	1	35	3		1		2	1	1 2	1	1	0	0	0	0		3	1	4	3	2	3		0	1	1	0	0	0	0	0	0		1	1	0	0	0
1	1	1	1	2	30	3		1		2	1	1 2	1	1	0	0	0	0		3	1	4	2	1	3		0	2 4	0	1	0	1	0	0	0		1	1	0	0	0
1	1	1	1	4	66	3		1		2	1	1	1	0	0	0	0	0		1	2	4	2	2	3		1	0	0	0	0	0	0				0	0	6	1	0
1	1	1	1	3	59	3		1		2	1	2	0	1	0	0	0	0		3	2	3	1	2	3		1	0	0	0	0	0	0				0	0	1	1	0
2	1	1	0	2	32	3		1		2	1	1 2	1	1	0	0	0	0		3	1	7	3	1	4		1	0	0	0	0	0	0				0	0	3	2	0
2	1	1	1	5	38	3		1		2	1	2	0	1	0	0	0	0		2	2	4	2	2	2		1	0	0	0	0	0	0				0	0	3	1	0
2	1	1	0	5	38	3		1		2	1	2 1	1	1	0	0	0	0		2	2	5	1	2	2		0	2 1	1	1	0	0	0	0	0		1	1	0	0	0
2	1	1	0	9	38	2		1		5	2	2 3	0	1	1	0	0	0		2	2	5	1	2	3		0	2	0	1	0	0	0	0	0		1	2	0	0	0
2	1	1	0	9	43	4		1		2	2	1 2	1	1	0	0	0	0		3	1	5	1	2	3		0	2	0	1	0	0	0	0	0		3	0	0	0	0
2	1	1	1	9	32	3		1		2	2	1 2	1	1	0	0	0	0		3	1	5	1	2	8	Barru looso loosireemo	0	2	0	1	0	0	0	0	0		3	0	0	0	0
2	1	1	0	5	38	3		1		2	1	2	0	1	0	0	0	0		2	2	6	1	2	2		0	2	0	1	0	0	0	0	0		1	1	0	0	0
2	1	1	0	9	65	3		1		2	2	1 2	1	1	0	0	0	0		3	1	7	1	2	4		0	3 4 5	0	0	1	1	1	0	0		3	0	0	0	0
2	1	1	1	9	40	3		1		2	2	2 1	1	1	0	0	0	0		3	1	7	1	2	4		0	1 2	1	1	0	0	0	0	0		3	0	0	0	0
2	1	1	0	9	40	2		1		2	2	2 1	1	1	0	0	0	0		3	1	7	1	2	3		0	1 2	1	1	0	0	0	0	0		1	2	0	0	0
2	1	1	0	5	28	1		1		2	1	1 2	1	1	0	0	0	0		1	1	6	2	2	2		0	2	0	1	0	0	0	0	0		1	1	0	0	0
2	1	1	0	5	35	3		1		2	2	2 1	1	1	0	0	0	0		1	1	6	2	2	2		0	3 2	0	1	1	0	0	0	0		1	1	0	0	0
2	1	1	0	9	33	2		1		2	2	1 2	1	1	0	0	0	0		3	1	5	2	2	4		0	2	0	1	0	0	0	0	0		3	0	0	0	0
2	1	1	1	9	33	3		1		2	2	1 2	1	1	0	0	0	0		3	1	5	2	2	3		0	2	0	1	0	0	0	0	0		3	0	0	0	0
2	1	1	1	9	35	3		1		2	2	2 1	1	1	0	0	0	0		3	1	5	4	2	4		0	2 1	1	1	0	0	0	0	0		2	0	0	0	0
2	1	1	0	9	52	3		1		2	2	2 1	1	1	0	0	0	0		3	1	5	2	2	4		0	2 1	1	1	0	0	0	0	0		2	0	0	0	0
2	1	1	0	9	42	3		1		2	2	1 2	1	1	0	0	0	0		3	1	6	2	2	2		0	1 3 5	1	0	1	0	1	0	0		3	0	0	0	0
2	1	0	1	6	32	2		1		2	2	2 1	1	1	0	0	0	0		1	1	5	2	1	3		1	0	0	0	0	0	0				0	0	2	2	0
2	1	1	1	5	53	3		1		2	1	1 2	1	1	0	0	0	0		1	1	5	2	2	2		1	0	0	0	0	0	0				0	0	5	1	0
2	1	1	0	9	75	3		1		2	2	1 2	1	1	0	0	0	0		3	1	4	1	2	4		0	2	0	1	0	0	0	0	0		3	0	0	0	0
2	1	1	1	9	48	2		1		2	2	1 2	1	1	0	0	0	0		3	1	5	1	2	4		1	0	0	0	0	0	0				0	0	5	1	0
1	1	1	1	9	31	3		1		2	2	1 2	1	1	0	0	0	0		3	1	3	2	2	3		0	2	0	1	0	0	0	0	0		3	0	0	0	0
1	1	1	1	9	38	3		1		2	2	2 1	1	1	0	0	0	0		3	1	4	1	2	3		0	2	0	1	0	0	0	0	0		2	0	0	0	0
1	1	0	1	7	60	3		1		5	1	2	0	1	0	0	0	0		2	2	4	1	1	3		1	0	0	0	0	0	0				0	0	3	1	0
1	1	1	1	9	42	3		1		2	2	2 1	1	1	0	0	0	0		3	1	6	2	2	5		1	0	0	0	0	0	0				0	0	3	1	0	7 3 2	0	1	1	0	0	0	1
1	1	1	0	5	28	3		1		2	2	2 1	1	1	0	0	0	0		1	1	3	2	2	2		0	2 1	1	1	0	0	0	0	0		1	1	0	0	1
2	1	1	0	4	32	3		1		2	1	1	1	0	0	0	0	0		1	1	4	1	2	3		0	1 2	1	1	0	0	0	0	0		1	1	0	0	0
2	1	1	0	4	40	3		1		2	1	1	1	0	0	0	0	0		1	1	4	1	1	3		0	4	0	0	0	1	0	0	0		1	1	0	0	0
2	1	1	0	4	34	4		1		2	1	1	1	0	0	0	0	0		1	1	6	1	2	3		0	2	0	1	0	0	0	0	0		1	1	0	0	0
2	1	1	0	4	30	3		1		2	1	1	1	0	0	0	0	0		1	1	6	1	2	3		0	7	0	0	0	0	0	0	1	Afa hoonge	1	1	0	0	0
2	1	1	0	4	32	3		1		1	1	1	1	0	0	0	0	0		1	1	6	1	2	3		0	2 4	0	1	0	1	0	0	0		1	1	0	0	0
2	1	1	0	4	38	3		1		2	2	6	0	0	0	0	0	1	Gashaani dinoe ooso'ya ledo	2	2	3	1	2	3		0	2	0	1	0	0	0	0	0		1	1	0	0	0
2	1	1	0	4	28	3		1		2	2	1	1	0	0	0	0	0		1	1	3	2	2	3		0	2	0	1	0	0	0	0	0		1	1	0	0	1
2	1	1	0	4	25	3		1		2	1	1	1	0	0	0	0	0		1	1	3	2	2	3		0	7	0	0	0	0	0	0	1	Afa hoonge	1	1	0	0	1
1	1	1	0	4	35	3		6	Wolayita	2	1	1 4	1	0	0	1	0	0		1	1	5	1	2	6		0	1	1	0	0	0	0	0	0		1	2	0	0	0
1	1	1	0	10	56	3		1		2	2	2 1	1	1	0	0	0	0		3	1	3	1	1	3		0	2	0	1	0	0	0	0	0		1	1	0	0	0
2	1	0	0	6	45	4		1		2	2	2 1	1	1	0	0	0	0		1	1	5	1	1	3		0	2 1	1	1	0	0	0	0	0		1	2	0	0	0
2	1	0	0	6	40	4		1		2	2	2 1	1	1	0	0	0	0		1	1	5	1	1	3		0	1 2	1	1	0	0	0	0	0		1	2	0	0	0
2	1	0	0	6	28	3		1		2	2	1 2	1	1	0	0	0	0		1	1	5	1	1	3		0	1	1	0	0	0	0	0	0		2	0	0	0	0
2	1	0	0	7	30	3		1		2	1	1	1	0	0	0	0	0		1	1	6	1	2	3		0	1	1	0	0	0	0	0	0		2	0	0	0	0
2	1	0	0	6	35	3		1		2	2	1 2	1	1	0	0	0	0		1	1	7	1	1	3		0	1	1	0	0	0	0	0	0		1	1	0	0	0
2	1	1	0	14	20	3		1		2	2	2	0	1	0	0	0	0		3	1	3	1	1	3		0	2	0	1	0	0	0	0	0		2	0	0	0	0
2	1	1	0	14	26	3		1		2	2	2	0	1	0	0	0	0		3	1	3	1	1	3		0	1 2	1	1	0	0	0	0	0		2	0	0	0	0
1	1	0	0	6	32	2		1		2	2	2 1	1	1	0	0	0	0		1	1	6	1	1	3		0	1	1	0	0	0	0	0	0		2	0	0	0	0
1	1	0	0	6	32	3		1		2	2	1 2	1	1	0	0	0	0		1	1	6	1	1	3		0	1 2	1	1	0	0	0	0	0		1	2	0	0	0
1	1	0	0	6	30	3		1		2	2	2 1	1	1	0	0	0	0		1	1	6	1	1	3		0	1	1	0	0	0	0	0	0		2	0	0	0	0
1	1	1	0	4	33	3		1		2	1	1	1	0	0	0	0	0		1	1	6	1	2	6		0	1	1	0	0	0	0	0	0		1	2	0	0	0
1	1	1	1	3	48	3		1		2	1	2	0	1	0	0	0	0		1	1	4	1	2	3		0	2	0	1	0	0	0	0	0		2	0	0	0	0
1	1	0	0	6	37	3		1		2	2	1 2	1	1	0	0	0	0		1	1	4	1	1	3		0	2 1	1	1	0	0	0	0	0		2	0	0	0	0
1	1	0	0	7	20	3		1		2	1	2 1	1	1	0	0	0	0		1	1	4	2	1	3		0	2	0	1	0	0	0	0	0		1	1	0	0	1
2	2	1	0	10	55	3		1		2	2	2 1	1	1	0	0	0	0		3	1	7	1	1	3		0	2	0	1	0	0	0	0	0		1	1	0	0	0
2	2	1	0	10	40	3		1		2	2	2	0	1	0	0	0	0		2	2	2	1	1	3		0	2	0	1	0	0	0	0	0		1	1	0	0	0
2	2	1	1	13	40	3		1		2	2	2	0	1	0	0	0	0		2	2	4	1	1	2		0	2	0	1	0	0	0	0	0		1	1	0	0	0
2	2	1	1	13	35	3		1		2	2	2	0	1	0	0	0	0		2	2	4	1	1	3		1	0	0	0	0	0	0				0	0	3	1	0
2	2	0	1	7	65	3		1		2	1	2 1	1	1	0	0	0	0		1	1	6	1	2	4		1	0	0	0	0	0	0				0	0	5	1	0
2	2	1	1	10	67	3		1		2	2	1 2	1	1	0	0	0	0		3	1	3	1	1	3		1	0	0	0	0	0	0				0	0	3	2	0
2	2	1	1	13	20	3		1		5	2	2	0	1	0	0	0	0		2	2	3	1	1	3		1	0	0	0	0	0	0				0	0	3	2	0
2	2	1	1	10	70	3		1		2	2	2	0	1	0	0	0	0		2	2	4	1	1	3		1	0	0	0	0	0	0				0	0	2	2	0
2	2	1	0	4	35	3		1		2	1	1	1	0	0	0	0	0		1	1	5	2	2	4		0	2 4	0	1	0	1	0	0	0		1	1	0	0	0
2	2	1	0	4	32	3		1		2	1	1	1	0	0	0	0	0		1	1	7	2	2	3		0	2	0	1	0	0	0	0	0		1	1	0	0	0
2	2	1	1	10	40	3		1		2	2	1 2	1	1	0	0	0	0		3	1	5	1	1	3		0	2	0	1	0	0	0	0	0		1	1	0	0	0
2	2	1	1	10	50	3		1		2	2	2 1	1	1	0	0	0	0		3	1	4	1	1	3		1	0	0	0	0	0	0				0	0	2	2	0
1	2	1	0	4	34	3		1		2	1	1	1	0	0	0	0	0		2	2	5	1	2	3		0	2	0	1	0	0	0	0	0		2	0	0	0	0
1	2	1	1	13	50	3		1		2	2	1 2	1	1	0	0	0	0		2	2	4	1	1	2		1	0	0	0	0	0	0				0	0	6	2	0
1	2	1	1	10	40	3		1		2	2	2	0	1	0	0	0	0		2	2	4	1	1	3		1	0	0	0	0	0	0				0	0	3	2	0	1	1	0	0	0	0	0	0
2	2	0	0	6	26	2		1		2	2	2	0	1	0	0	0	0		1	1	5	3	1	3		0	1	1	0	0	0	0	0	0		1	2	0	0	0
2	2	1	1	10	50	3		1		2	2	2 1	1	1	0	0	0	0		3	1	4	1	1	3		0	2 1	1	1	0	0	0	0	0		1	1	0	0	0
2	2	1	0	14	25	3		1		2	2	1	1	0	0	0	0	0		3	1	4	1	1	3		0	1	1	0	0	0	0	0	0		2	0	0	0	0
2	2	0	0	7	30	3		1		4	1	2	0	1	0	0	0	0		2	2	4	1	1	4		0	1	1	0	0	0	0	0	0		2	0	0	0	0
2	2	0	0	6	34	2		1		5	2	2	0	1	0	0	0	0		2	2	5	1	1	4		0	2 1	1	1	0	0	0	0	0		3	0	0	0	0
2	2	0	0	6	60	3		1		5	2	2	0	1	0	0	0	0		2	2	5	1	1	3		0	2 1	1	1	0	0	0	0	0		1	1	0	0	0
2	2	1	0	3	45	3		1		2	1	2	0	1	0	0	0	0		2	2	6	1	2	3		0	2	0	1	0	0	0	0	0		1	2	0	0	0
2	2	1	0	14	28	3		1		2	2	1	1	0	0	0	0	0		3	1	6	1	1	4		0	1	1	0	0	0	0	0	0		2	0	0	0	0
2	2	1	1	10	56	4		1		2	2	1 2	1	1	0	0	0	0		3	1	7	1	1	3		0	2 1	1	1	0	0	0	0	0		1	1	0	0	0
2	2	1	1	3	60	3		1		2	1	2	0	1	0	0	0	0		2	2	4	1	2	3		0	2	0	1	0	0	0	0	0		2	0	0	0	0
2	2	1	0	10	19	3		1		2	2	2 1	1	1	0	0	0	0		3	1	2	1	1	3		0	1	1	0	0	0	0	0	0		1	1	0	0	0
2	2	0	0	7	60	1		1		5	1	2	0	1	0	0	0	0		2	2	2	1	1	2		0	1 4	1	0	0	1	0	0	0		2	0	0	0	0
2	2	0	0	6	40	3		1		5	2	2	0	1	0	0	0	0		2	2	4	1	1	3		0	1 2	1	1	0	0	0	0	0		1	2	0	0	0
2	2	0	0	7	50	3		1		5	1	2	0	1	0	0	0	0		2	2	4	1	2	4		0	1	1	0	0	0	0	0	0		3	0	0	0	0
2	2	1	0	9	70	3		1		5	2	2 1	1	1	0	0	0	0		2	2	5	1	2	3		1	0	0	0	0	0	0				0	0	3	1	0
2	2	1	0	4	30	3		1		2	1	1	1	0	0	0	0	0		1	1	6	1	2	6		1	0	0	0	0	0	0				0	0	3	1	0
2	2	1	0	10	28	3		1		2	2	2 1	1	1	0	0	0	0		3	1	5	2	1	3		0	1 4	1	0	0	1	0	0	0		1	1	0	0	0
2	2	1	1	3	34	3		1		2	1	2	0	1	0	0	0	0		3	1	6	2	2	3		0	2	0	1	0	0	0	0	0		2	0	0	0	0
2	2	1	1	3	34	3		1		2	1	2	0	1	0	0	0	0		3	1	7	2	2	3		0	2	0	1	0	0	0	0	0		1	1	0	0	0
2	2	1	1	3	27	3		1		2	1	2	0	1	0	0	0	0		3	1	7	2	2	3		0	2	0	1	0	0	0	0	0		1	2	0	0	0
2	2	1	0	11	20	3		1		2	2	1	1	0	0	0	0	0		3	1	4	3	1	3		0	2 3	0	1	1	0	0	0	0		1	1	0	0	0
2	2	0	0	7	20	3		1		2	1	1 2	1	1	0	0	0	0		1	1	5	2	2	2		0	3	0	0	1	0	0	0	0		3	0	0	0	0
2	2	0	0	6	28	3		1		2	2	1 2	1	1	0	0	0	0		1	1	6	2	1	3		0	1	1	0	0	0	0	0	0		1	1	0	0	0
2	2	0	0	6	50	4		1		5	2	2	0	1	0	0	0	0		2	2	5	1	1	3		0	2 1	1	1	0	0	0	0	0		1	2	0	0	0
2	2	0	0	6	40	3		1		2	2	2	0	1	0	0	0	0		2	2	6	1	1	3		0	1 2	1	1	0	0	0	0	0		1	2	0	0	0
2	2	1	0	10	50	3		1		2	2	1 2	1	1	0	0	0	0		3	1	7	1	1	3		0	5 2	0	1	0	0	1	0	0		1	1	0	0	0	6	0	0	0	0	0	1	0
2	2	1	0	14	22	3		1		2	2	1	1	0	0	0	0	0		1	1	3	1	1	3		0	4	0	0	0	1	0	0	0		2	0	0	0	1
2	2	0	0	6	35	3		1		2	2	1	1	0	0	0	0	0		1	1	4	1	1	3		0	1 4	1	0	0	1	0	0	0		1	1	0	0	0
2	2	0	0	6	40	3		1		2	2	1	1	0	0	0	0	0		3	1	5	2	1	3		0	1 4	1	0	0	1	0	0	0		1	1	0	0	0
1	2	0	0	7	18	3		1		2	1	1 2	1	1	0	0	0	0		1	1	2	2	2	4		0	1	1	0	0	0	0	0	0		1	1	0	0	0
1	2	1	0	14	26	3		1		2	2	1	1	0	0	0	0	0		1	1	3	1	1	3		0	1	1	0	0	0	0	0	0		2	0	0	0	1
1	2	0	0	7	20	3		1		2	1	1 2	1	1	0	0	0	0		1	1	4	1	2	4		0	1	1	0	0	0	0	0	0		3	0	0	0	1
1	2	1	1	3	35	3		1		2	1	2	0	1	0	0	0	0		1	1	4	1	2	3		0	2	0	1	0	0	0	0	0		2	0	0	0	1
1	2	0	0	6	24	3		1		2	2	1 2	1	1	0	0	0	0		1	1	4	1	1	3		0	1	1	0	0	0	0	0	0		2	0	0	0	1
1	2	0	0	7	18	3		1		2	1	1 2	1	1	0	0	0	0		1	1	3	2	2	4		0	1	1	0	0	0	0	0	0		1	2	0	0	1
1	1	0	1	8	45	3		1		5	2	3	0	0	1	0	0	0		2	2	3	1	1	3		0	2	0	1	0	0	0	0	0		3	0	0	0	0
2	1	1	1	3	38	3		1		2	1	2	0	1	0	0	0	0		3	2	6	1	2	3		1	0	0	0	0	0	0				0	0	2	1	0
2	1	0	1	8	56	3		1		2	2	2 1	1	1	0	0	0	0		3	1	4	2	1	3		1	0	0	0	0	0	0				0	0	4	2	0
2	1	0	1	8	54	3		1		2	2	2	0	1	0	0	0	0		3	1	4	2	1	3		1	0	0	0	0	0	0				0	0	2	2	0
2	1	1	1	9	65	3		1		2	2	2 1	1	1	0	0	0	0		3	1	5	2	2	4		1	0	0	0	0	0	0				0	0	4	1	0
2	1	1	0	10	59	3		1		2	2	1 2	1	1	0	0	0	0		3	1	5	2	1	3		1	0	0	0	0	0	0				0	0	3	1	0
2	1	1	1	10	66	3		1		1	2	2	0	1	0	0	0	0		2	1	5	3	1	3		1	0	0	0	0	0	0				0	0	5	2	0
2	1	0	1	8	28	3		1		2	2	2 1	1	1	0	0	0	0		3	1	5	2	1	3		1	0	0	0	0	0	0				0	0	3	1	0
2	1	0	1	8	67	3		1		2	2	1	1	0	0	0	0	0		1	1	3	2	1	3		1	0	0	0	0	0	0				0	0	2	2	0
2	1	0	1	8	75	3		1		2	2	2	0	1	0	0	0	0		1	1	4	4	1	8	Rosaanchote	1	0	0	0	0	0	0				0	0	1	1	0
2	1	0	1	8	79	3		1		2	2	1	1	0	0	0	0	0		1	1	4	2	1	3		1	0	0	0	0	0	0				0	0	1	2	0
2	1	1	1	4	71	3		1		2	2	1	1	0	0	0	0	0		1	2	5	2	2	3		1	0	0	0	0	0	0				0	0	2	1	0
2	1	0	1	8	79	3		1		2	2	1 2	1	1	0	0	0	0		3	1	6	1	1	3		1	0	0	0	0	0	0				0	0	2	2	0
2	1	0	1	8	37	3		1		2	2	1	1	0	0	0	0	0		1	1	4	2	1	3		0	2	0	1	0	0	0	0	0		1	2	0	0	0
2	1	1	0	10	42	3		1		2	2	2 1	1	1	0	0	0	0		3	1	3	1	1	3		1	0	0	0	0	0	0				0	0	3	2	0
2	1	1	0	9	30	3		1		2	2	1 2	1	1	0	0	0	0		3	1	4	2	2	8	Daddalaanchoho	0	1	1	0	0	0	0	0	0		3	0	0	0	0
1	1	0	1	8	68	3		1		5	2	2	0	1	0	0	0	0		2	2	2	1	1	3		1	0	0	0	0	0	0				0	0	2	1	0
2	1	1	0	9	41	3		1		2	2	2 1	1	1	0	0	0	0		3	1	6	2	2	4		1	0	0	0	0	0	0				0	0	5	1	0
2	1	1	0	9	75	3		1		2	2	1 2	1	1	0	0	0	0		3	1	7	2	2	3		1	0	0	0	0	0	0				0	0	6	1	0
2	1	0	1	8	33	3		1		2	2	1	1	0	0	0	0	0		1	1	5	2	1	3		0	2 3	0	1	1	0	0	0	0		1	2	0	0	0
2	1	0	1	8	30	2		1		2	2	2 1	1	1	0	0	0	0		1	1	5	2	1	3		0	2	0	1	0	0	0	0	0		3	0	0	0	0
2	1	1	0	10	54	3		1		2	2	2 1	1	1	0	0	0	0		3	1	3	2	1	3		1	0	0	0	0	0	0				0	0	2	2	0
2	1	1	1	9	40	3		1		2	2	2 1	1	1	0	0	0	0		3	1	5	1	2	4		0	2 1	1	1	0	0	0	0	0		3	0	0	0	0
2	1	1	1	9	31	3		1		2	2	2 1	1	1	0	0	0	0		3	1	4	4	2	2		0	2 1	1	1	0	0	0	0	0		3	0	0	0	0
2	1	1	0	9	22	3		1		2	2	2 1 4	1	1	0	1	0	0		3	1	6	2	2	3		0	3 4 5	0	0	1	1	1	0	0		3	0	0	0	0
2	1	1	0	9	45	3		1		2	2	2 1	1	1	0	0	0	0		3	1	6	2	2	4		0	1	1	0	0	0	0	0	0		3	0	0	0	0
2	1	1	0	9	45	3		1		2	2	2 1	1	1	0	0	0	0		3	1	6	2	2	4		0	1 2	1	1	0	0	0	0	0		3	0	0	0	0
2	1	0	1	8	40	3		1		2	2	2	0	1	0	0	0	0		3	1	6	2	1	3		0	3	0	0	1	0	0	0	0		3	0	0	0	0
2	1	1	0	9	38	3		1		2	2	1 2	1	1	0	0	0	0		3	1	6	2	2	4		0	3 5	0	0	1	0	1	0	0		3	0	0	0	0
2	1	1	1	9	46	3		1		2	2	1 2	1	1	0	0	0	0		3	1	6	2	2	4		1	0	0	0	0	0	0				0	0	4	1	0
2	1	0	1	8	25	3		1		2	2	2	0	1	0	0	0	0		3	1	3	2	1	3		0	2	0	1	0	0	0	0	0		3	0	0	0	0
2	1	0	1	8	58	3		1		2	2	1	1	0	0	0	0	0		1	1	4	2	1	3		1	0	0	0	0	0	0				0	0	1	2	0	1	1	0	0	0	0	0	0
2	1	0	1	8	38	3		1		2	2	2 1	1	1	0	0	0	0		3	1	5	1	1	3		1	0	0	0	0	0	0				0	0	4	2	0
2	1	1	0	10	37	3		1		2	2	2 1	1	1	0	0	0	0		3	1	7	2	1	3		1	0	0	0	0	0	0				0	0	3	2	0
2	1	0	1	8	25	3		1		5	2	1	1	0	0	0	0	0		1	1	4	2	1	3		0	3	0	0	1	0	0	0	0		3	0	0	0	0
2	1	1	0	9	31	3		1		2	2	2 1	1	1	0	0	0	0		3	1	5	2	2	3		0	4 5 3	0	0	1	1	1	0	0		3	0	0	0	0
1	1	0	1	8	26	3		1		2	2	2	0	1	0	0	0	0		3	1	3	2	1	3		0	2	0	1	0	0	0	0	0		1	2	0	0	0
1	1	1	1	9	31	3		1		2	2	1 2	1	1	0	0	0	0		3	1	3	2	2	4		0	2 1	1	1	0	0	0	0	0		3	0	0	0	0
1	1	0	1	8	24	3		1		2	2	1	1	0	0	0	0	0		3	1	4	2	1	3		0	1	1	0	0	0	0	0	0		1	2	0	0	0
2	1	0	1	8	77	3		1		2	2	1	1	0	0	0	0	0		1	1	5	1	1	3		1	0	0	0	0	0	0				0	0	3	2	0
2	1	1	0	4	27	3		1		2	2	1	1	0	0	0	0	0		1	1	3	3	2	3		0	2	0	1	0	0	0	0	0		1	1	0	0	1
1	1	1	0	10	55	3		1		2	2	1 2	1	1	0	0	0	0		3	1	3	1	1	3		0	7	0	0	0	0	0	0	1	RO.SICU HOGENAE	1	1	0	0	0
1	1	1	1	10	60	3		1		2	2	2	0	1	0	0	0	0		2	2	4	1	1	3		0	2	0	1	0	0	0	0	0		1	1	0	0	0
2	1	0	0	7	27	3		1		2	1	1 2	1	1	0	0	0	0		1	1	4	3	1	3		0	2 4	0	1	0	1	0	0	0		3	0	0	0	1
2	1	0	0	6	36	3		1		2	2	1	1	0	0	0	0	0		1	1	5	1	1	3		0	3 2 4	0	1	1	1	0	0	0		1	1	0	0	0
2	1	1	0	14	28	3		1		2	2	1	1	0	0	0	0	0		1	1	7	1	1	3		0	1	1	0	0	0	0	0	0		2	0	0	0	0
2	1	1	0	14	30	3		1		2	2	1	1	0	0	0	0	0		1	1	7	1	1	3		0	2 4	0	1	0	1	0	0	0		2	0	0	0	0
2	1	1	0	14	42	3		1		2	2	1	1	0	0	0	0	0		1	1	7	1	1	3		0	4	0	0	0	1	0	0	0		2	0	0	0	0
2	1	1	0	14	28	3		1		2	2	1	1	0	0	0	0	0		3	1	3	1	1	3		0	4	0	0	0	1	0	0	0		2	0	0	0	0
2	1	0	0	6	23	3		1		2	2	1 2	1	1	0	0	0	0		1	1	3	2	1	3		0	1	1	0	0	0	0	0	0		2	0	0	0	1
2	1	1	0	4	25	3		1		2	1	1	1	0	0	0	0	0		1	1	3	2	2	4		0	7	0	0	0	0	0	0	1	Afa hooge	1	1	0	0	1
2	1	1	0	14	27	3		1		2	2	2	0	1	0	0	0	0		1	1	4	2	1	3		0	1	1	0	0	0	0	0	0		2	0	0	0	0
1	1	1	0	14	26	3		1		2	2	1	1	0	0	0	0	0		1	1	6	1	1	4		0	1	1	0	0	0	0	0	0		2	0	0	0	0
1	1	1	0	14	34	3		1		2	2	1	1	0	0	0	0	0		1	1	7	1	1	3		0	2	0	1	0	0	0	0	0		2	0	0	0	0
1	2	0	0	7	30	3		1		2	1	1	1	0	0	0	0	0		1	1	4	2	1	3		0	2	0	1	0	0	0	0	0		1	1	0	0	1
2	2	1	1	14	30	3		1		2	2	1	1	0	0	0	0	0		3	1	7	2	1	3		1	0	0	0	0	0	0				0	0	1	1	0
2	2	1	1	10	35	3		1		2	2	2 1	1	1	0	0	0	0		3	1	7	2	1	3		1	0	0	0	0	0	0				0	0	2	2	0
2	2	1	1	14	22	3		1		2	2	2	0	1	0	0	0	0		3	1	7	2	1	3		1	0	0	0	0	0	0				0	0	2	1	0
2	2	1	0	10	45	3		1		2	2	1 2	1	1	0	0	0	0		3	1	5	1	1	3		0	5	0	0	0	0	1	0	0		1	1	0	0	0
2	2	1	0	10	60	3		1		2	2	2	0	1	0	0	0	0		2	2	6	1	1	3		0	1 5 3	1	0	1	0	1	0	0		1	1	0	0	0
2	2	1	1	10	32	3		1		2	2	2 1	1	1	0	0	0	0		3	1	6	1	1	3		0	5 3	0	0	1	0	1	0	0		1	1	0	0	0
2	2	1	0	14	40	3		1		2	2	1	1	0	0	0	0	0		3	2	7	1	1	3		0	1	1	0	0	0	0	0	0		1	1	0	0	0
2	2	1	1	10	38	3		1		2	2	1 2	1	1	0	0	0	0		3	1	7	1	1	3		0	5 3	0	0	1	0	1	0	0		1	1	0	0	0
2	2	1	1	10	55	3		1		2	2	1 2	1	1	0	0	0	0		3	1	6	1	1	3		1	0	0	0	0	0	0				0	0	3	2	0
2	2	1	1	10	33	3		1		2	2	1 2	1	1	0	0	0	0		3	1	4	2	1	3		0	2 5	0	1	0	0	1	0	0		1	1	0	0	0
2	2	1	0	10	40	3		1		2	2	2 1	1	1	0	0	0	0		3	1	5	2	1	3		0	6	0	0	0	0	0	1	0		1	1	0	0	0
2	2	1	0	10	20	3		1		2	2	2 1	1	1	0	0	0	0		3	1	6	3	2	3		0	1 4	1	0	0	1	0	0	0		1	1	0	0	0
2	2	1	1	10	45	3		1		2	2	1 2	1	1	0	0	0	0		3	1	6	2	1	3		0	6	0	0	0	0	0	1	0		1	1	0	0	0
2	2	1	1	10	55	3		1		2	2	2 1	1	1	0	0	0	0		3	1	4	2	1	3		1	0	0	0	0	0	0				0	0	4	2	0
2	2	1	0	14	40	3		1		2	2	2	0	1	0	0	0	0		3	1	7	2	1	3		1	0	0	0	0	0	0				0	0	3	1	0
2	2	1	0	4	28	3		1		1	1	1	1	0	0	0	0	0		1	1	5	2	2	3		0	2 4	0	1	0	1	0	0	0		1	1	0	0	0
2	2	1	0	4	36	3		1		2	1	1	1	0	0	0	0	0		1	1	5	4	1	1		0	6	0	0	0	0	0	1	0		1	2	0	0	0
2	2	1	0	10	22	3		1		2	2	2	0	1	0	0	0	0		1	1	7	2	1	3		0	1	1	0	0	0	0	0	0		1	1	0	0	0
2	2	1	0	10	23	3		1		2	2	1 2	1	1	0	0	0	0		3	1	3	3	1	3		0	5	0	0	0	0	1	0	0		1	1	0	0	0
2	2	1	0	10	22	1		1		2	2	2 1	1	1	0	0	0	0		3	1	3	3	1	3		0	5 3	0	0	1	0	1	0	0		1	1	0	0	0
2	2	1	1	10	71	3		1		3	2	2	0	1	0	0	0	0		1	1	5	3	1	3		1	0	0	0	0	0	0				0	0	3	2	0
2	2	1	1	10	45	3		1		2	2	1 2	1	1	0	0	0	0		3	1	3	2	1	3		1	0	0	0	0	0	0				0	0	4	2	0
2	2	1	0	14	24	3		1		2	2	2	0	1	0	0	0	0		3	1	3	2	1	4		1	0	0	0	0	0	0				0	0	1	1	0
2	2	1	1	10	67	3		1		2	2	1 2	1	1	0	0	0	0		3	1	3	2	1	3		1	0	0	0	0	0	0				0	0	2	2	0
2	2	1	0	10	20	3		1		3	2	2	0	1	0	0	0	0		1	1	7	3	1	3		0	2 5	0	1	0	0	1	0	0		1	1	0	0	0	1 6	1	0	0	0	0	1	0
2	2	1	0	10	25	1		1		2	2	2 1	1	1	0	0	0	0		3	1	4	1	1	3		0	2	0	1	0	0	0	0	0		1	1	0	0	0
2	2	1	0	10	36	3		1		2	2	2 1	1	1	0	0	0	0		3	1	5	1	1	3		0	5	0	0	0	0	1	0	0		1	1	0	0	0
2	2	1	1	10	40	3		1		2	2	2	0	1	0	0	0	0		2	2	5	1	1	3		0	2 1	1	1	0	0	0	0	0		1	1	0	0	0
2	2	1	0	10	35	3		1		2	2	1 2	1	1	0	0	0	0		3	1	7	1	1	3		0	5 2	0	1	0	0	1	0	0		1	1	0	0	0
2	2	1	1	14	25	3		1		2	2	2	0	1	0	0	0	0		3	1	7	1	1	4		1	0	0	0	0	0	0				0	0	2	1	0
2	2	1	0	14	35	3		1		2	2	2	0	1	0	0	0	0		3	1	7	1	1	3		1	0	0	0	0	0	0				0	0	2	1	0
2	2	1	1	10	38	3		1		2	2	2 1	1	1	0	0	0	0		3	1	7	2	1	3		1	0	0	0	0	0	0				0	0	4	2	0
2	2	1	0	10	25	3		1		3	2	1 4	1	0	0	1	0	0		1	1	4	2	1	3		0	2	0	1	0	0	0	0	0		1	1	0	0	0
2	2	1	0	14	32	3		1		2	2	1	1	0	0	0	0	0		1	1	7	1	1	3		1	0	0	0	0	0	0				0	0	3	1	0
2	2	0	1	8	46	3		1		2	2	2	0	1	0	0	0	0		1	1	7	1	1	3		1	0	0	0	0	0	0				0	0	3	2	0
2	2	1	0	10	33	3		1		2	2	2 1	1	1	0	0	0	0		3	1	4	2	1	3		0	6	0	0	0	0	0	1	0		1	1	0	0	0
2	2	1	0	10	40	3		1		2	2	1 2	1	1	0	0	0	0		3	1	5	2	1	3		0	2	0	1	0	0	0	0	0		1	1	0	0	0
2	2	1	1	10	28	3		1		2	2	1 2	1	1	0	0	0	0		3	1	6	2	1	3		0	2 5	0	1	0	0	1	0	0		1	1	0	0	0
2	2	1	0	10	35	3		1		2	2	2 1	1	1	0	0	0	0		3	1	6	2	1	3		0	5	0	0	0	0	1	0	0		1	1	0	0	0
2	2	1	0	10	30	3		1		2	2	2 1	1	1	0	0	0	0		3	1	7	2	1	3		0	6	0	0	0	0	0	1	0		1	1	0	0	0
2	2	1	0	10	35	3		1		2	2	1 2	1	1	0	0	0	0		3	1	7	2	1	3		0	6	0	0	0	0	0	1	0		1	1	0	0	0
2	2	1	0	10	30	3		1		2	2	2 1	1	1	0	0	0	0		3	1	7	2	1	3		0	5 3	0	0	1	0	1	0	0		1	1	0	0	0
1	2	1	1	10	26	3		1		2	2	1 2	1	1	0	0	0	0		3	1	4	3	1	3		0	6	0	0	0	0	0	1	0		1	1	0	0	0
1	2	1	0	10	46	3		1		2	2	2	0	1	0	0	0	0		2	2	4	1	1	3		0	2	0	1	0	0	0	0	0		1	1	0	0	0
1	2	1	1	10	45	1		1		2	2	2	0	1	0	0	0	0		2	2	7	1	1	3		1	0	0	0	0	0	0				0	0	4	2	0
1	2	1	0	10	50	3		1		2	2	1 2	1	1	0	0	0	0		3	1	5	1	1	3		0	5 4 3	0	0	1	1	1	0	0		2	0	0	0	0	2 6 7	0	1	0	0	0	1	1
1	2	1	1	10	43	1		1		2	2	2 1	1	1	0	0	0	0		3	1	7	1	1	3		0	3 5	0	0	1	0	1	0	0		1	1	0	0	0	6 7	0	0	0	0	0	1	1
1	2	1	1	10	65	1		2		2	2	1 2	1	1	0	0	0	0		3	1	4	1	1	3		1	0	0	0	0	0	0				0	0	3	2	0	1 6	1	0	0	0	0	1	0
1	2	1	1	14	20	3		1		2	2	2	0	1	0	0	0	0		3	1	4	4	1	3		1	0	0	0	0	0	0				0	0	1	1	0
1	2	1	1	10	78	3		1		2	2	2 1	1	1	0	0	0	0		3	1	5	2	1	3		1	0	0	0	0	0	0				0	0	3	2	0	6	0	0	0	0	0	1	0
2	2	0	0	7	30	3		1		2	1	1 2	1	1	0	0	0	0		1	1	5	2	1	3		0	2	0	1	0	0	0	0	0		1	1	0	0	0
2	2	1	0	14	30	3		1		2	2	1	1	0	0	0	0	0		1	1	5	2	1	3		0	1	1	0	0	0	0	0	0		2	0	0	0	0
2	2	1	0	14	42	3		1		2	2	1	1	0	0	0	0	0		1	1	7	2	1	3		1	0	0	0	0	0	0				0	0	2	1	0
2	2	1	1	3	45	3		1		2	1	2	0	1	0	0	0	0		3	1	5	1	2	3		0	2	0	1	0	0	0	0	0		2	0	0	0	0
2	2	1	1	3	35	3		1		2	1	2	0	1	0	0	0	0		3	1	5	1	2	3		0	2	0	1	0	0	0	0	0		1	1	0	0	0
2	2	1	0	14	22	3		1		2	2	1	1	0	0	0	0	0		3	1	5	1	1	3		0	1	1	0	0	0	0	0	0		2	0	0	0	0
2	2	1	1	10	45	3		1		5	2	2	0	1	0	0	0	0		2	2	6	1	1	3		0	2 1	1	1	0	0	0	0	0		1	2	0	0	0
2	2	1	0	14	20	3		1		2	2	1	1	0	0	0	0	0		3	1	6	1	1	3		0	2	0	1	0	0	0	0	0		2	0	0	0	0
2	2	1	0	10	35	3		1		2	2	2 1	1	1	0	0	0	0		3	1	6	1	1	3		0	1 5	1	0	0	0	1	0	0		1	1	0	0	0
2	2	1	0	10	30	3		1		2	2	1 2	1	1	0	0	0	0		3	1	6	1	1	3		0	1	1	0	0	0	0	0	0		1	1	0	0	0
2	2	1	1	3	35	3		1		2	1	2	0	1	0	0	0	0		3	1	7	1	2	3		0	2	0	1	0	0	0	0	0		1	2	0	0	0
2	2	1	1	10	45	3		1		2	2	2 1	1	1	0	0	0	0		3	1	7	1	1	3		0	1	1	0	0	0	0	0	0		1	2	0	0	0
2	2	1	1	10	45	3		1		2	2	2 1	1	1	0	0	0	0		3	1	7	1	1	3		0	5 4	0	0	0	1	1	0	0		1	1	0	0	0
2	2	1	1	10	45	3		1		2	2	2 3	0	1	1	0	0	0		3	1	7	1	1	3		0	5 3	0	0	1	0	1	0	0		2	0	0	0	0
2	2	1	0	14	25	3		1		2	2	1	1	0	0	0	0	0		1	1	6	2	1	3		0	1	1	0	0	0	0	0	0		2	0	0	0	0
2	2	1	1	3	32	3		1		2	1	2	0	1	0	0	0	0		3	1	5	2	2	3		0	2	0	1	0	0	0	0	0		1	2	0	0	0
2	2	1	0	10	35	3		1		2	2	2 1	1	1	0	0	0	0		3	1	6	2	1	3		0	6	0	0	0	0	0	1	0		2	0	0	0	0
2	2	1	1	10	46	3		1		2	2	2 1	1	1	0	0	0	0		3	1	7	2	1	3		0	5 3	0	0	1	0	1	0	0		1	1	0	0	0
2	2	1	0	10	20	3		1		2	2	2 1	1	1	0	0	0	0		3	1	2	2	1	3		0	5 3	0	0	1	0	1	0	0		2	0	0	0	0
2	2	1	0	14	45	3		1		2	2	1	1	0	0	0	0	0		1	1	7	2	1	3		0	2	0	1	0	0	0	0	0		1	1	0	0	0
2	2	1	0	14	22	3		1		2	2	1	1	0	0	0	0	0		1	1	4	2	1	3		0	1	1	0	0	0	0	0	0		2	0	0	0	0
2	2	1	0	14	35	3		1		2	2	1	1	0	0	0	0	0		1	1	5	2	1	4		1	0	0	0	0	0	0				0	0	3	1	0
2	2	1	0	14	22	3		1		2	2	2	0	1	0	0	0	0		3	1	4	1	1	3		0	1	1	0	0	0	0	0	0		1	1	0	0	0
2	2	1	0	14	50	3		1		2	2	1	1	0	0	0	0	0		3	1	4	1	1	3		0	1	1	0	0	0	0	0	0		2	0	0	0	0
2	2	1	0	14	30	3		1		2	2	1	1	0	0	0	0	0		3	1	5	1	1	3		0	2	0	1	0	0	0	0	0		2	0	0	0	0
2	2	1	0	14	35	3		1		2	2	1	1	0	0	0	0	0		3	1	6	1	1	3		0	1	1	0	0	0	0	0	0		2	0	0	0	0
2	2	1	0	14	30	3		1		2	2	2	0	1	0	0	0	0		3	1	7	1	1	3		0	4	0	0	0	1	0	0	0		1	1	0	0	0
2	2	1	0	14	30	3		1		2	2	1	1	0	0	0	0	0		1	1	3	1	1	3		0	1	1	0	0	0	0	0	0		2	0	0	0	1
2	2	1	0	14	32	3		1		2	2	1	1	0	0	0	0	0		1	1	3	1	1	3		0	1	1	0	0	0	0	0	0		2	0	0	0	1
2	2	1	0	14	38	3		1		2	2	1	1	0	0	0	0	0		1	1	4	1	1	3		0	1	1	0	0	0	0	0	0		2	0	0	0	0
2	2	1	0	14	30	3		1		2	2	1	1	0	0	0	0	0		3	1	4	2	1	3		0	1	1	0	0	0	0	0	0		1	1	0	0	0
2	2	1	0	14	24	1		1		2	2	1	1	0	0	0	0	0		3	1	4	2	1	3		0	1 4	1	0	0	1	0	0	0		1	1	0	0	0
2	2	1	0	14	24	3		1		2	2	2	0	1	0	0	0	0		3	1	5	2	1	3		0	1	1	0	0	0	0	0	0		2	0	0	0	0
2	2	1	1	3	38	3		1		2	1	2	0	1	0	0	0	0		3	1	7	2	2	3		0	2	0	1	0	0	0	0	0		1	1	0	0	0
1	2	1	1	10	45	3		1		2	2	2	0	1	0	0	0	0		2	2	3	2	1	3		0	2	0	1	0	0	0	0	0		1	1	0	0	0
1	2	1	1	10	45	1		1		2	2	1 2	1	1	0	0	0	0		3	1	3	2	1	1		0	6	0	0	0	0	0	1	0		2	0	0	0	0
1	2	1	1	10	42	3		1		2	2	1 2	1	1	0	0	0	0		3	1	3	4	1	1		0	1 4	1	0	0	1	0	0	0		1	1	0	0	0
1	2	1	0	10	60	3		1		2	2	2	0	1	0	0	0	0		2	2	4	1	1	3		0	5 4	0	0	0	1	1	0	0		1	1	0	0	0
1	2	0	0	7	20	3		1		2	1	1 2	1	1	0	0	0	0		1	1	3	3	1	3		0	4 2	0	1	0	1	0	0	0		2	0	0	0	1
[truncated: 144 more columns]
